# Supplementary material for: Comparative Expression Profiling of Leishmania: Modulation in Gene Expression between Species and in Different Host Genetic Backgrounds
Source: PLoS Negl Trop Dis. 2009 Jul 7;3(7):e476. doi: 10.1371/journal.pntd.0000476 (PMC2701600; doi:10.1371/journal.pntd.0000476)
Supplement: Table S2 — All 70-mer oligonucleotides used in the microarray studies reported in Depledge et al., 2009. (0.13 MB XLS) [file pntd.0000476.s002.xls]

## Sheet: Oligo List
Table S2: All 70-mer oligonucleotides used in the microarray studies reported in Depledge et al., 2009
Oligo ID (GeneDB ID)*	Oligo Sequence (5' to 3')
LbrM02.0320	AGCGCGGCATGGTTTGACGACCGCGTCCTCCATACGCTGTCGGTCCTCGCGGGCGGCGCGCCGATCGAAG
LbrM02_V2.0550	GGAGCAACGCCGCGAAGATTCGGAATGTCACCGCTCCACGGCGGCATGGCGACAATCGGG
LbrM02_V2.0690	ACGCAAACAGGGGCCACAACACACGCACGCCTCTCACACCCGGCCGGGAAAAGGA
LbrM02_V2.0720	CACAATCTCGAGGCCCTCAAAACACTCCTCCCGGAGCCTGCCCTCGAGATCGTGAAGGCCAACGCGGCGC
LbrM03.0650	CTTTTCTCAGAGGCCTGCCGTGGCGGCCCCCTTCTTTCTTTTTTTCAGATGCCTGTCGTGGAGGCCCCCT
LbrM03_V2.0960	ATGGGCCTCGTTATGCACTGCCGTGGTGGTCTCCCTTCTTTCTTTTCTTCCGAGGCCTGCCGTGGCG
LbrM04.0020	CGGACCGAGTCACAACGCTAACCCTAACCCTAACCCTAACCCTAACCCTAACCCTAACCCTAACCCTAAC
LbrM04.0770	CGAGTGGGACGTTCTCCTCGGTATTGCCGACTCAGAGTGGAGACGCATCGAGCAGATCGTCATTGAAGTG
LbrM04.0880	AAGGGCCTATGCGTGGAGTTACCCGACCCCCCCTGCAATGTGGAGAATTGCGCTATGTGCATTGAAGATG
LbrM05.0340	CTGGTAGCAAGAAGAATACCGGCCGTTCGTCCGTACGCGCCCCCACCATCGCTAGCCAAGCGAAGAACAG
LbrM05.0430	ATGGAAAGGAAGCTCTTGGCACCCGGGTCTGCGGGGTAGAAGATCTGATCCAGGATATGCACGTGCGGCG
LbrM05_V2.0960	GTGGATCCCGCGATTCTCCCGAAGAGACCACAGGGTTTCCCCGGCACCCGCTTGA
LbrM06_V2.1180	AACACGCCCACCAGCAATCGCCGGTCTGGGGCACCGGGCAGCAACCGTAAAGGCAGACAGATGTCGCGCT
LbrM07.0260	GACGATGGGGGCGCAGTGCAGTTACTTCGACTCTACGCGCAATACATTCTGCTGGAATGGCCACCAGTGC
LbrM07.0790	ATGCTGGATCCTTCACAGGTAGGCAAGCTCAGTATCCTAGCTACGCCAAAGCAACATGTTGGCGTACCGG
LbrM07.0880	CTTTAATGGCAATAATAGAGGTCTCCAAAGTGCGTCAAGTGCCGCCGGCTCCCAGAACAGCCTGAGAGAC
LbrM07_V2.0150	AGTGAACCGCGTCGCAGTGGTGGCAGCGAGTCTCCTGACTCTTCCCCGCCTGCTACTGTGGGCGTGGCTT
LbrM09.0720	ATCGGATGTGGCGAGCGATGCAAGGACACTGCGGCCAGGCAACTTGCTCCCACGCACGGACGCGGACACC
LbrM09.0730	GCGCCACCGCGTGGCTGCCCTTCTACCGCTCCCCTGTCCCTCCCTCCCACCATCTTGTGACTCTCTATTC
LbrM09.0910	TGCGAAGCATCCCACCAGCGGGAAGACCCCATTACTGCGGAACCCAACACAAATCGCACCACAACCCCGA
LbrM10.0310	CACCGACCGCCTCAGAATCGGCAAATGCGCTATACGCACCTATAGCACCCCGCTGCCGACGTACTTCCAG
LbrM10.0370	AGACTCACTAGCATATCCCGTCTCGCTACCCACCCACCCGCCCTCCCACACGCACGCACACACCGCCGCA
LbrM10.0380	CATCGCCTGCTTTAATGGAGTTCAACGTCTTCTCCGACGCGGCGCGCTGCTTGGATGGGGCCTTCCGGCC
LbrM10.1070	ATCAGTGACGGACGTCCGATGGCGCCGTACTACCAGTACTTCAACGACACCTCTCTGGGCGGGCTCTCAC
LbrM10.1080	CGCTGCTTTGATGGGACCTTAACACCGAAGCACAACACTGGTCCATATGAGCAGTACAACGCCTTGTGCG
LbrM10_V2.1520	TGCCTGAACCTCGTCAACACCGTGCTCTTGCTTCTCCAGTGTCGGGCCAGGGACCCGAGTGAGAG
LbrM11.0530	GATTCAGATCCGTACACACCGGTGGACTCTTTCTACTTGTCAGCCGCCAACTGCACGCTAGGGCACGCGG
LbrM11.1150	GGTGTGGGGAGATGTGCATAGTTACACGCAGCAATGGGGTTGCCGTCACGTCTGTTTTGCCGGCAGCTTC
LbrM11.1180	GCGACCACCCCGAGTGGTCTGCTTCGACCTACTCAAGATGGTCACGGCCGGGTTTGTAGCCTCTTTGGCC
LbrM13_V2.1330	TGCTTCGGCGCTGTCACCGTGTGCATCGTCTGGGCGTGCATGGCGGTGACGTACAACCGTAATGAGGGTT
LbrM13_V2.1570	GGCACGCACACGACACGCCCACGTGATATATTTCGGACACCGCCAAGAGACGGCAGCGATCCCCTGG
LbrM14.0870	GAGATCGACTGGGAAAGGGGGGAAAGAGCGTCGGGGTTGGACAAAGCTACTCATTCATTGCTGTGCTTCT
LbrM14.1390	CGAGCGCGGCGACCTGTCTGAGCGCCTTGAGCGGCTGGAGGGTGAGCACGCGGAGCTGGGCAAGGCACAT
LbrM15.0950	CGTTCTTCTGCGCTGTTCCACTGACCGACTGACCCTCGGAACGTGCAAATTTACCCAACGGAAAAGGCCG
LbrM16.1290	AGCCAACACCGTAAACGTAATGTAAATGTGGAAATCAGGATCCACAACAAACGGACAGCGCAGCCACGCT
LbrM16.1300	CCAAAGTGACGGCGTACCTCGACGACCTGACCGTCGTCGGCCCGAGGGCGGCGGTCCAGGCGTTCCTGGA
LbrM16_V2.0470	CCGAAGGTCCGGCCAATCACGCCGGAGTCGATGTGGCTGAAAATCGCCTCGCACCTCGC
LbrM18.1350	GTGCCGGTAGGAGAGGGGGGGCACATGTGCTTCGGAAGAGCGTACAGTCAGCGACAAACCAGCGTCAAGG
LbrM18.1490	TAGGGTTAGGGTTAGGGTTAGGGTTAGGGTTAGGGTTAGGGTTAGGGTTAGGGTTAGGGTTAGGGTTAGG
LbrM19.1400	TTGCAGCGACGCAGCAGGAGATGCTGGTCGAGAAAAGACCATCCGAGGAGCTCTTTGCACCACACGTGGA
LbrM20.1370	AGACGCTGGAAAAGCTAAAATCGCAGGGGCATTACAAGCCGTCAGACCCGATGGCGCGCATCCGCTTTAA
LbrM20.2350	GCGGGATCATCAGAAGTTTTGGGACGATACATCAGGCAACACCATGCAAGAGCTGCCCAGTCATACATAA
LbrM20.3770	CAAAGCGTGATGACAGAGTCGAGTGACGACAGGGGCGGCCTCCTTGCTCAAATCATGGACAGTGAGGGTC
LbrM20_V2.0480	CTGGGGAACGTCGATCGTTTGCTACTCGACGGGACCTTCTACTACCGCAACGGATCCACCCTGCGCCTCC
LbrM21_V2.0880	ACGGACTGAGGCGACACCTACTGCAGCGGCTTTATCGGAGGTCTGGTGCGTTGCTTGTCGGAGGTGGGGG
LbrM22.0670	ATATAACACGATTCAGCCGATCGTGTCGGTGGTCGTCTCGCCACCAGGTGGTGAGCTCATCCCTCGTGCC
LbrM22_V2.0105	TGGGATAGCCATCCCGCCCCTCACTCCACCCTCGCAGTGCGATGGCCGGTAGACTGGGGTCTTAACAACG
LbrM22_V2.1380	AGGTCCAGTGGCGTCTCTGGAAGCTATGATGGGCCGGGTCGGCAATGGCGGGCGTGGGGGACGTCGGG
LbrM23.0370	GGACGCCTTCAAACCCTGTGGAAGATCTTACGACTGTCTGTTGTAACCCACACCAACGAATGCCCGCTGT
LbrM23.0540	CATTACCCACTGCTCTCTAATTCCTTTACTATCTCCCTTTACCTCTTCCCAACGCTTTCCGTTCTCCGTC
LbrM23.1090	CGTCCGACGAACCAGAAGGGCCGTGGCAAAGGGAATAAGAAGAAGGGTGGTGGCCATCATAGACATGGGA
LbrM24_V2.1430	GTTCCTGGACAAGCTGGGAACCTCTACACGTTGATGCACGAGGGCCTACGGGGGTGGAGCTCTCTC
LbrM25.0680	CCACGAAACTGTGTCAGTGCACGAAAGACGCCGCGAACAAGGTTTATCTCGACTTGCTGAGGGATGCACG
LbrM25.1160	TCGTCCGTATTGCATATGCCGCCAAAGGTGAGGGACCTCGCAGCGGATAGCGGCAAGAATGTGAGAGACG
LbrM25.1170	CGACTGGTCTACTGCCTGTTGGCTGGCTTCACTGCGATGTGGAGACTGTGTTCCTACCCTCACTGAACGA
LbrM25_V2.1020	AAGGACCCCGCGAGGGACAAGTGCACCAGCGGCCCATCATACTCGTCGTGGTTGGAGTACGTCGCT
LbrM26.1780	GAGATCATGGTGCAGGAAAATGGAAGGGCGCACGGCTTGTTAGCTTCTCGTTCCTCTGCTACCCCGCTCA
LbrM26_V2.0010	CGGGTGGAACTTCGAAACCCAGCGCTATCCGAAACGGCGTCCCCAAGGCAACACAAACTCGCATGGGCAT
LbrM26_V2.0120	CGTAGCTGCACGGGCGCCCTTTTCCTACAGATGCTACGTCAAGTCGCGCATATGCGCACCTCCCGCTCCC
LbrM26_V2.0810	CGGTGGAACTTCACCTGCTTTCTCGTCGATCAGAAGGGTGCACCCTACGCTCGGTTTGCGCCTGGAGCCA
LbrM27.1100	ACGTTCCGCACATACGTGGACGAATTCTGCCACTCCCTCCTGGACGAGAAAAAAGGCCCCAGTCGCGTCG
LbrM27.1840	TATATATATATATATGTGTGTGTGTGTGTTCGCCGCCCAGACCGGTGATGTGTCGGGGATCCACGACATC
LbrM27.2110	TGCACAGCTGCGCATCGCCACCAAGACGGGTCAAAAGCAGCGGAACGCAGAACCACCACACTGCACAGCT
LbrM27_V2.2790	GATGTGCTCCCACGCACGGACACGGATACCGCAGTTGGTGTGACCTCTGCGGTGGGCA
LbrM28.1710	CGGCGCAACGAGAGGGCGCTCGCAGACCTGGAGAAGGCGATGAACGACCGTGCGCACGTGCTTGCGAGCG
LbrM28_V2.0580	GATGACGGTGAGCCCCAGGCCTACACTACCGGTAAGTGTGAGAACGCCGCCGGGAGTCCGCTTTCTTGG
LbrM28_V2.0980	CCGTTCACCGGACAGTGTGTCTTCGGTTTTGTAGTGGGCCTCGACATAGGGACGCGGGCGCTCAACGCCT
LbrM28_V2.1240	GTGGTTGGGGCTCCGCGGTCCGAGAAGACACTAGTGAGTCCTATTCGAACCACCATGGTAGTGGGCCG
LbrM29_V2.0740	GGCTGGGGGAGTCGGCCTCCATCTTTGGTATCTAACCCAGTTCCGCCCTTGTCCGTCCCACAAGCGGTGC
LbrM29_V2.2060	ATGGCTGCGTTCGCCTTCCCTTTGCCCTCACGCCTGCGTCTCCCCTCCCCCTCCC
LbrM30_V2.2580	TTGGTGACGCTCTGCGCTCTTTTTGTGCTCCCCACGACCGACGCACAGGCCGAGCTAATCGGTGCCGCGC
LbrM31.1560	TGGAGCCCACCACGACCACCACGACCACGACCACGATGGAGCCCGCCTCGAGCAGCTCCAGCCCTGCTAC
LbrM31.1570	GAGCCCGCCCCGAGCACCACCACCACGACCACGATGGAGCCCGCCTCGAGCAGCTCCAGCCCTGCTACAA
LbrM31.1580	CCTTCCGGAATCGTGGGCGCAGATGTTGGAATTAGGCAAGCTCACCCTGATAGGCAACAAATTCTGCGGC
LbrM31.2110	GCACGCGGCATGTTTGCTACCGTCCCGTCTCTGCGGGGAAAAAAGAACGTGCCGGTGCTCAACTCATCGG
LbrM31.2120	TGCCACGCACGGAAGGGTCACTAGTGGCCTTGTTGCTGTCGCTGCGTTGCTCGCTGCATGGGTCTGCTGA
LbrM31.3450	TATATGACGGCCGCCCTCCTTGCCAGGCTCCCCCTTGCCATGGGCGGATGCGGGCTGCGGTCGCAGCTGG
LbrM31.3460	GGAGGATGCTTGCCGAGGACGAGCTCCGCAACGCGACGCTGCTTGTATTTGCGAACAAGCAGGATCTGCC
LbrM31_V2.2370	CTGCGCCCAGTACCACCCGCTGTCGCTGTATCACGAGCACACCCACTGGAACTATCGATCTCCACCTCCA
LbrM32.0420	ATGGCTGACGTTCTACCTGCTGAGAACCCCGTCGCCGAGGCCCCCCGTGCTGAGCGCGGTTTCGGCCGTG
LbrM32.3400	GGCTTCTGATCCTGACTACTACACAGCCGCCGCCTGGCGCGCTGGTTCGCTACGAGGGTGTGATGTACAT
LbrM32_V2.0080	TGGCGAGATGAGATACGAGAGGCAGCGACTGACGCGCACCCAAAGGGCTTGGTCGCTAGACCAGCGGTGA
LbrM32_V2.0150	CTGTGCAACTCCGAGGAGGTATGCCTCCTTCTAAAGGAAGTGCTCGTGGACTGTCGGGTTGGGGGGTGAG
LbrM33.3130	GCGTGCCCGGACCTGCTCAAGCAGGAGTTCACCAGTGATGTCTGCGACGCCACGTCGCTGCCGCCGACCT
LbrM33.3240	ACGCTCGGGACCAGAGTTGCGTCAGTCGCTGTCACACGTGCCGTGGTATGCTTTCAACCATGCATCGAGA
LbrM33_V2.3180	GACGCCTGCTGCAAGGGGTACCTCTACGCAAGCCACGAGGAAGTGAGCACGAATGCGAACAGTGCGGAGG
LbrM34.0450	TCTGCACCGTCCAGCAGCATCTCTTTTGAATGCAATGGTAAGGTACCGTATTACTCAGCAGAACAGGTGA
LbrM34.1790	CAGACCGGCTCGCATTCATGTCCTTTCTTCGTGGCTATGGTTTGCTGCTCACTCGCGGGAAGGCACGCGA
LbrM34_V2.3650	TGCCTTATTTCCAACGGCGCGCTGCCAATGGGCCTAGGCGTGAGCGCCTCCGAGTCGTGTGACGCAGGTC
LbrM35.1300	CCTGTCGAAAACAGCGTTGCACCAGAGAATCGCGCCCAGTTTGGTAAGGTACTGCGCTATACCCTTCTGG
LbrM35_V2.6620	GCTCCTTACGCGCCCCACAGGCTTCGGTCGCTTCCCGCGTGCGTGCTTCACCTCCCCTTGT
LinJ02.0670	GTGTCTGCAGTGGAGGCTCTGCCTCCGACGCCTACCGAGTGCGCATCCGACGCCGCGCCCCAAAAGATCA
LinJ07.0910	CCATCACAGTCAAGCGAATATCCGGTGATGTACTCCGATTACGGGCCGACTGGCATCATCGGCCCCGCGG
LinJ08.0140	CCGCCAACTTGATACAACCGGGACGGGGCACATTAGCTGGAAAGACATGCGACACTTTATCCTTTCCTGG
LinJ08.0560	CGAAACATGCTGGGGCCGCGCATGCAATACAGCTGCGCGTATTGGGAGAAGCACGTCGGCTCCGCCGAAG
LinJ08.0750	TTCGCGTTGGAGCACCATTTGATGACTCATCGCAGAGAGCAACGTACACTTCAGCTCGCAAGCGCCACTA
LinJ10.0800	CCAAATCAAGTCGTACGCCGGACTGTGCGCCAACGTGCGGTGCGACACGGCCACGCGCACGTACAGCGTG
LinJ10.1080	ACAAGCGACCCGAACCTGACGCAGAACCAGGGCAACATGCTTGGCGATCGTCCGTGCGTGCGGCAGAGCC
LinJ10.1430	AAATCCTCCCCACGCTTCGCGCCGGGGTGCCAGCCGCACAGCGCATTTCTTACTACACCGGCGTGCAAGG
LinJ12.0010	GGAACTGCAAGCTTGAGAATAAGTGCCGCCCAGCTGCACCCACAACGACGACCACGACCACAAGCACGAC
LinJ12.0690	GACGAGCACAAGGGCAGCAAGTGCAAGCTTGATAACCAATGCCGCCCGAAAGCCACGCCTACTCCTGCCC
LinJ14.0020	GGGCATACCGGAGCTACAAACCCTGGAAGATATCGAGTGGCTGCGCACAGTACTTCTTCTTAACCGAACC
LinJ14.1190	GAAGGAGCGCCTACAGAGCGAGCTGGAGGAGAAGGGCTCGGAGGCCGCGGCCGCCAAGGAGGACAACGAG
LinJ14.1210	CCGGTGGAGGGGTGCTTCAGGGCGACTCGCACGGCTCTCAAGGTACTGCGGAATAACGGTGTTGAAGTGG
LinJ15.0500	GTTAGGGTTCCCGAAGGTGGGGCCGTCGCTTCGACAGACCGCTGGTTCGAGTATGGCCAGCCGAGCTCCG
LinJ15.0890	CATGCAGACCCGCATTCTGTTCACAGGCATCTTCTTTAGTCTTCTGCCGCACCATGCCCTCACAGTGCGC
LinJ15.1280	CTATCTGAGGGCAGCCCCGCTGATCAGCGGCAGCTAGGGGAAGCCACAGCATCCCTCGAGTGGCGCAAGA
LinJ15.1570	AGAGCGCTCTGCAGCAAGCCGGCGATGCGAAAGAGCCCGCCGACCGCGACACCGTGCTGGAGCGGGCGAT
LinJ16.1040	TGTGACGTACCCGCTGCCGGTGGAGGCGTACGAGGACATGGGCGCGGAGGTGCGGTGGTCGGTGCCGTAG
LinJ16.1060	GCGCGACTGAGTCTGATTGCGTGTTTGCCAAGTTCCTGAACGACTTAACGCTGAACGAGGCGGTGGTGGA
LinJ16.1070	TCACGCCTCCGTGCTTGCCCCTGTTTCCGCTTACCACAATGATGCACCGAGGTGCCTGCCCGACTCTCTG
LinJ18.1030	TTCTCTTCCCAGTCTCTCCTTCTTGTGTCGAATACACCTGAGGCAGAGGACAGACAAGCATCATTGGCGC
LinJ19.0940	CTGCCCCGTATCTGCTCTCCGTCTCTCTTTCGTTGTCTGGTTGGTGCACCCTGCTTGGGTGGGGGTGATC
LinJ19.1560	CTTAGCCACACTCGCCCTCCCACGCCTGTCGAGTGCGCATCTGAGGCGGCGCCACAGCCGAGCGATTCGG
LinJ20.0040	GTCTTGTTTTTGGATTGGCCACCTTTGGCGCTCGTCTCATGCGCCTCCTTGGCGAGCAGATCACTGTCAT
LinJ20.1200	GCGGGCTCACATAGCTGGCAGGTATGGCGCCAGGCCGCAGCCGATTTCCTGCCAATGCTATTCAAGGACC
LinJ20.1210	AAAGAAACTTTTTTTGGCAAGCGGTGTTCCGAATCACCTCCGCCAAACGTCCTTCCGCGGCGTCGGCTGA
LinJ21.1680	GGCGCTCGTAATTGTGTACGTCTTCAACGAAGGACACTACACTCCGTTCACAGCGCGCTTCACCATCTAA
LinJ22.0330	CTGAAGATGTACGGCACGCACGAAAAGGTGCGGGGCCATGCGCCGCCTCTAGGGATGCCATTCATGGCTG
LinJ22.0410	GGTTTCTGTGACGGACTGCTTATCTCAGCATGGTGTGTTTGAGGGGACGCGCAACAGTGTGACCAGCGAC
LinJ22.0680	GCCCGCTCTCCGTTGGTCCGCAGTCCGTTGGCCCGCTCTCGGTTGGCCTGCAGGCTGTTGACGTTTCTCC
LinJ22.1520	CAAGACGCATATGCACAAGTCCTCTGGCGATGTGCGCCTTACGGGGTGCTGTACCAGCCGGCGACGCAGC
LinJ22.1550	TGCAGTGCGCGGGTATCTGAACCGGCTGCTGCGCCCCAGCCGAGCGAGGAGGCGGCCCAACGCGATGAGA
LinJ22.1560	TATTTGTTTTTCCCACCCGCGGCTCTTCCTCTCCCTCACTCCCTCGGTGCGTGTGGTGGTGGTTGCGCCT
LinJ22.1570	GGGTTTTGGTGTCGATCGGCGAGACATCGTTTGCGGTGCGCGGGTATCTGAACCGGCTGCTGCGCCACAG
LinJ22.1580	CATTCGTTCTCTCATCTCCCTATATATTTGTTTTTTCCCAACCGCGGCTCTTCCTCTACCTCACTCCCTC
LinJ23.0650	CGGTCGCGATCTGCTCGACCGTCGTCGCGGTGTGGAGGCCGCAATACACGATGATGATTTTGACTTTTAG
LinJ23.0980	ACGTTCATCTGTGACCGCGTGTGCAAAGGAATGATCGCCATGGGCTGCCTCATCGTGGGCCTGTGCGCTG
LinJ24.1430	CGCCAGGAGACGCAGCGGTGTCTACGTTTGGATCATGAGGCACACGAGCGCTGCTTTCACATCTCTAGCG
LinJ25.2500	GTTGAGAGAATACCACCGCCAGTGCAGTGCAACAGACTCGGTCAGCAGTCCGACGCTCTCTGACATTCTC
LinJ27.0140	TGTTGCTCCGCCGATGGCACCAACAGCTGGAGAGTCAAAAGAACAGAAACCTTCGGTGGCTGTCTTTTTT
LinJ28.0330	CCAGTGCACTTGCAAACGAACTGGAGGACGAGCTCGACCGCTATGAGGACCGCATCAACGAAATCTTGAT
LinJ28.2000	TTTTCCGTGCGCTCGCACCCCCTCCCCTTGTGCTCTTTCTGGGGAGTCCCTGTGTGTGCGTGCATCCTCA
LinJ29.2300	CTCATACGACTCGAACAGCAACAACACGGCGGCCCAGCGCTTCGCACACAACCCCTACGCGATGCAGTAG
LinJ29_V3.3000	TCTGCCTTTCGCTGGGTCTGCCTGGCCCTCAACATCGTCGGCATCGGCACCGTGTG
LinJ29_V3.3010	CTCTCTGCGTTCGTTCTGGGCTTGATTTTGCTGTGGTGCTGCCCCGTTCTTCGTCGCGTCTGCGTGGCC
LinJ29_V3.3030	CGCATTGATCCCTCGATCCGTTTTGGCGGCCGTGTTTGCGTGACGTTATGGGGCGCAAAGCCGGACTGCA
LinJ30.1840	CAGTGCTCAGCCATACATGCAAGCCGGAGGCGGCGAACGCGCTCACGTGGGGTTTATGCACACCACAGCC
LinJ30_V3.0920	GGCTACGGTCTGACGGTTGCGGCATGGTGCACCCAGGTGATTGGCCTGGTGCTGCT
LinJ31.1490	GGAAGGTAGGCTTTATGCGGGGCGCTGTGACGAGCAGCAGTGATTGCTTCTGCATCGATGTGATCGGCCG
LinJ31.1830	GACTACTCGCTGGTGAAGCTCGATCAGGTGGATCTTAGTCAGAGCACCGGTATCACTGGAACCCTGCCGA
LinJ31.1840	GCCGCATTGTATTACCTGCGTTCGCGGAAACCCGACGCGGTGTGATGTGTGCGCATCTGGCTACATGGTA
LinJ31.2630	CGCCACATTCAAGCTTTTTAGGTATCGTAAGTGCCAATAGCTCCCCCTTCACGCTGAGTCGAACCAGCGC
LinJ31.3030	AGTCCAGAGGACAGGCTCGTGCACGCCAATGTCTTTGTCATGGGTCCAATCGGCCTTCATAATGAGGTGC
LinJ31.3160	GCTGCACGTCTTGCGCACGCTTTCGAGCAACAGCTTGCAAGGCGCCAACTCAAGTGAAGGATGTGAAAAC
LinJ31_V3.0460	ATTGGGGAGTCCGGTGAGGGTGCGGAATCGAAGGAGCAGGAGAAGGAGTCTCAAAAAGCACCGGAGGAGT
LinJ32.1900	GTCACGGACTATTACCAATCTACGCCGCTGAAGTGGCGGTTGAGGGGGTACATGAGTGACTGGGAGAGCC
LinJ32.2320	TGTGCGGGAAAGTGCAGCGAGAAGAGAACACCACAAGGGGCGATGCAGCGAAAAGCCGACACGACAAGCG
LinJ32.2330	CACCCGCGTTTCCATCGCCTATAGTGCCGCCTTGCGTAGCGAGACCGCCTTTGTCGATGCCTGGCGGTGA
LinJ32.2780	TGCAAAAGGGGATGCACACGCGGTCCTGTAGTCATAATGCGATGCTGACCCCTGCGGGGACTGTAATCGA
LinJ33.2710	TGGCAGTGTGAAGTGCTTCATTGAGCACACTCACAGAGCTGTCGCGCATATGCAGCAGAACTGTCAGCGC
LinJ34.0710	AGCGGCTGGCCACCGAGCTGGAGAGGGCGCAGGAGGAGGCCGAGAGGCTGGCTGGTGAGCTGGCGGATAA
LinJ34.0860	GGGGTTTCAGTTCGACTGCTATAGCGTTTCGTACGATAACAGGTCAGACCATTTCTGGGGAGGGTGCCAC
LinJ34.3170	GCTGCAACGACGACAATGACCCGCAGTCCCATGTATGCCGACGATGGCGTGAACATGATTCCTGTGATGA
LinJ35.0600	TCCAGCAGCAGCTCCGCGCAGCAGCGTCCTCGCCGTCTGCGCCGTCCACAGCAGTCCGCGCCGTCCAGCA
LinJ35.0610	GCAGCAGCTCTGCGCCGTCGGCGTCGTCGTCGTCTGCGCCGTCCAGCAGCTCTTCCGTGTCGCTCAGTGA
LinJ35.0620	TCCAGCAGCAGCTCCGCGCTATCAGCGTCGTCGTCGTATGCGCCGTCCAGCAGCAGCAGCTCCGCACCAT
LinJ35.0630	GCAGCAGCTCTGCGCCGTCGGCGTCCTCGTCGTCTGCGCCGTCCAGCAGCTCTTCCGTGTCGCTCAGTGA
LinJ35.0640	CGTCGAACCCTCTCGGGACCCAGTTCTGCCGTCGTCCTCTTCATCGTCGTCGTTAGTGGACAGCTATTTT
LinJ35.4500	GCGACTAAAAAACCTGCGAGTGACTCCTCTGATGAGGAGCAGCAATCCGTACAGAAGCGTCACATGGCGG
LinJ35.4850	GAGAGGTTCTGCTGTTCTCCTCGGTGAGCTTCATTCCGTCACCTGCCTTGTGCGCCAATCCGAAGTTGAA
LinJ35.5400	CGAGGATCGCACCTTGCTCCTTCGCTTTACCACCGGCCAGTCGCGACTTCCACTCAAAACCAAGATCAAG
LinJ36.2050	GCCGACGAGTACTTCCCTCAGACGATTCGTGAGGATTACCCGTGCGGCTACACAGGCACTACAGATTACG
LinJ36.2060	TATCAGAAATGCTGTCGCTCTCTCTTAGATCCCCCGTAAGCAGTATGGACAGCGGACCACCTAACCGCGT
LinJ36.2750	AGCGTCAATTCTGCTGCGCTTCGCGAGGGCGTGTTTCCCAGTGCGGATGGACTTACTCAGATCGCGCGAT
LmjF01.0730	GAGCCCGCTTCGACTGCTCGGCTCGCCCGTAATGGGCTCCTACAACCCATGTGACCCACAGTTCCAGGAG
LmjF01.0750	TTGGTGTCGGTCGCAGCAGCCGCGTGTGGCTCGCCGTCGATCTCGAACAATGCTCCTTGGC
LmjF01.0820	TTCCACGAGATGATCAGAGACGACACCAGCGTTTCCTTTCGCTACATCATCACCAACCCGCCGCCTTCCT
LmjF01.0830	GAGGCGAAGCCATACTTTGAGCTAAACAACGTGCTTGAGCGGGGCGTGTTCTACACGGCGGCGAAACTGT
LmjF02.0030	ATTCCCCGCACGACCCATGGGCTCACCATTGATCGCGGTGATCGGGCCCAACCCGGCATTCCAGAAGACG
LmjF02.0040	GTACCCCGAGTTTGATCTCATGAAGCAAGGCCAGCCAGAGGTCCCGTCGCTCGAGGAGTGGATTGCCGC
LmjF02.0100	CATGCCTACCACCCTCAGCATCAGCGACATCAACCGCGACTCAAGCCGAGCACTGACGCTGCAGGTCTGC
LmjF02.0410	GGCGCCTCCACGTCGAGGCCAGTAGAGGGTGTGCCCCCCTCAGGCTCCCTCGAGGACGAACCCTTGGTTG
LmjF02.0680	TCTTTCTCCGTACCGTTGTTTTGGTTGCCATGCGCGCCAGGGGGACGGAGCGGTGCGGCCCGCACGCCGT
LmjF03.0010	CGGCTCTCGACTCGGCCACGAAACTGAGAGAGGTGTGTCTCCAAAACACATCTATTGACAGCTTGGATGC
LmjF03.0230	TGGTGCTTCAAAGCCTCCAGAAGACTGCCCGTGACGCGAACCGCTGCTCGTTCGAAGTTGTGCAGGGCGT
LmjF03.0270	GCTCGTGAACTGCAGACTAAGTCGCGCGCCCTTCAAGTATTATACGCACGGGCGCTGAATAGGCCACAGG
LmjF03.0290	CAGAAGAACCAAGCGGACGACACCGGATCTCTCCGTGTGCTGCATGGACGGAGGAAGGGAGACGTCCCGG
LmjF03.0310	AGCGACCGTCCAACTCGGCTAAGGTCCGTGGCAAGGCAAAACAGGCACCGCCAAGCTCACCTCTTGCCGG
LmjF03.0470	CGAGTGTTGAGTTTTCGGTCAACGATCCGCTTGAAGAGGTGCCGCACGACGCTCGGCAAGCGCGTGGGTA
LmjF03.0480	CGCGGCTACGACAGCTACTCGAGTCTGCTGGACAGCCCGATCGGACGCTCGAATCACCTCTTATTCGTGT
LmjF03.0510	CATGCACCGCTCGTGCGGCATCTTGGTAGCTTTTCTGCTCTGGTTGCTATATCAGTGCCGGCAAGTACTC
LmjF03.0520	GCTACATGAACCGGCAAACTCACCCCGTGTGGGGCGGGCTACGGCCGTGTCTTTGTGGAATACGAGACGG
LmjF03.0550	CTTGTCCTCGTCCTTCTCGTGCTCAGGTGCTTGCTGAGCGTCCTCTTAGCGTCGAAGTTCTTTCTGCTCT
LmjF03.0590	GAGTACCAGGAGTGGATCAGCGGTGAACCTGCCAGTCACGGCGCTGCTGAGCGTGCGCCGGGACCGTCGT
LmjF03.0740	GCTCCTCAGGAACGTGGACGAGTGCGAGACCGAAATAGAAGCCTTCTACGCGTGTCTGCGGAGGGAAGGC
LmjF03.0780	GGCAGCGGCGGCTTTGACCACTTCCAAAACTTTTCTTTCACGTCTCCACAGCTTCTTCAGCATTGTCTGG
LmjF03.0840	CAACTACAAGTCGATCGACCCCTCGGCGCGTGTGCCGGGCTACATCAAGCGCGGCCCACGTCGCATCAAG
LmjF04.0060	CAGGGGAGGCAACGCTCTTCCACATTGCCCAGTCTCAAGGCCTGGTGAACAAGGAGATCCTGACCCAGGA
LmjF04.0210	CCGAACTGCCTGGAATGCCGGAAAGTGGGGATGCTAAGCCTGTGCTCGAACTGCAAGGAAGGCTACTCGA
LmjF04.0330	CAGGACAACAGCACGCGTTTTTGGATTTTGCGGTACCTTGAGGACTTGGAGCGTGCCTCGGCCAACGCCG
LmjF04.0340	AGCATGTTCAACGGAAATAAGTCCTACAAGCTGCTCATCCTTGGCCTAAACAACGCCGGTAAGACATCCA
LmjF04.0350	TGATCAGCTTTGGCTACGTATCCCAGGTGGAGGCCCTGGCCGGGCACTTGCGGCA
LmjF04.0390	GCGCCACCGGCTACGACAACTACCCAGTAGTCTGCAAATACGAGAACCAAACAGACTACAGTCCACCCGG
LmjF04.0430	GCACCCCTCGTCAACACCACGCTGGACGTCCGCCCCATACAGCTTCTCTACATGGGCCG
LmjF04.0465	AGCGGCGCGGTGCGTGATCGAGAGGCAGTCTCACGGCAAGAGACGACGACTCCGACTACCA
LmjF04.0480	GGCCGGCCACAAGTGGTACGTGCAAGGATGCTGTGCTCATACAGGTGACGGCTTATACGAAGGGCTGGAC
LmjF04.0500	GTGGGATACCCAAGCGTTGCGTTTGGTGTAGGCGGTACACGCAATACCGACGCGGCGAGGACTGCTGCCG
LmjF04.0540	GGTACGAGTACACCGACGCCCTCTTGCAATTTCGGACCGCCGACCCCGAGTACAACGGCGTCATCGAC
LmjF04.0600	GTGGTGGCGGGGATGCGCTGGGCGCACAACTGCAGACACACCTTATCCACCAGGAGATCAGAACGCTGCA
LmjF04.0720	CTCTCTGCTCCGACGGACAAGAAGCGACACTGGCACAACGCTTGCTGTTTCCATTCACGAGGCGGCTGGG
LmjF04.0740	GCAGTCAGTGCCCTGACTTCAATGCTGGGCGAGCGCCGCAGGGTCCTGCAAGGCGACGACTCGAGCAGCA
LmjF04.0790	AGGACACCTACTGCGCCAGAAACTGGCAGCCGCGAACAACTTTTCGGACAGCTAGTGTCACGGCTGCGAT
LmjF04.0890	GCCAGGGCCAGCAGTCTGGTATGCCGATGTATCTCACAACACCGACGAACGAGTATCCTCTAGCCCTCCC
LmjF04.0920	GCGGATGACCAACCGCCAAGTGGCGCAGGACGGGTCGCGCTACACCTGCTTCGCGAGCAACTGCGTCGAT
LmjF04.0990	GACGCCGTGTCTTGTCCTTCGCCTGCAGAGTCGGGCGTGTTCTCGATATTTCGCCTCCCTCCCTCCTCTC
LmjF04.1020	GACAGTCTGCGCAGGCCGTCGTCACAAAAACATTCGAGACGGCCTTCGGTAAAGAGCAGGCCTGCTATGG
LmjF04.1040	GTGCATGCGGGTGCCGAGAAGACATGGCCGTGGTGGACGATGATTGGCGGCATGCCGACAGACATGCACG
LmjF04.1230	GAACGAGGAGGCGTTTGAGCTGCCGGACGGCAACGTCATGATGGTGGGCAATCAGCGCTTCCGC
LmjF05.0030	CGTTCCTGATTTTAGGCAACAAGATCGACATGCCGGGCTGCACATGCTCTGAGGGGCAACTTGTCATGGA
LmjF05.0140	AGCGTGTCATGAGCACACCGATGCGCGGTATCACCTTCCAGCGGATCGAGGCCCTTCCTCCGATTATCGC
LmjF05.0240	GCCACGGCCGTTTATCGGGTTGTCATTGTCGGAAGATGTGGAGAGGAGTATTCTCATTGTGGACGGGCTC
LmjF05.0380	TGAGCTACCGGTACTAGCGCTCTCAGACAGGGCGTTTTCGACGCCGGCGGAGACTCATGTGGGTGGTTTG
LmjF05.0490	GGTGGACAAAGTTTCGGAGCGAGGTGGCGTATCTGACCTCGGGCCAGATGGCCATCACGGACTTGACCTT
LmjF05.0580	GTCGCCCTGGTGCTCCCGTGGCTCGTCATCCGCTCCACCTGGAAGCGGGGTATCCAGATGTACCGTCCAG
LmjF05.0670	AGTGGCCCGTGCCGCCATCCAGACCCCAGTCACGCCCGTCGAGGCGACAACCAGTACGGCCCTAGCATCG
LmjF05.0690	GGGCGAGCGTCACGACCCAAAACTAAACAACAACCCCGGGCCAGGAACCTACTTCAGGGATACACTGCCT
LmjF05.0700	AAGGGTATTTCGGACGGACTGCCGTTTTCCGCCTACTCCTCCATACGCATTCACGACCCGGCACGCAAGT
LmjF05.0840	CCGACGGTCCATGGACACGAAAAACCGTCCCAGCGGCCCTCCATGGCGCCCAACGTACCTTGCGCCCTCT
LmjF05.0850	TGGCAGCCCGGCACATTCCAAAGTGCGCGACGACCATTGCGAAGCCCAAGGGGATTCGCCCGATTCGCCG
LmjF05.0890	CGGCACATCACGAGTGTTGTTGCGGTGGACGAGCGCACCATCGCCGCGTCGGACCGCTTCGGGACGGTCG
LmjF06.0310	CGCAGCTCCTCAGCGCTGTCTTCTTTGTGTGGAACTGGTATGGTGAGGGGACGAACCGCGAGGAGCAGC
LmjF06.0400	TGGTAGTTGCGGGGCTCCAGGCGGGGCGCAAGTGAGCACCGGATGAGGTTGCGCTTGCGACAGTGCATGT
LmjF06.0410	TCTCTTCCTCCCGCCACAGTTTTAAGCAGAACGAAACGCAGAACATGGTGTCTCTGAAGCTGCAGGCTCG
LmjF06.0415	TGGTGTCTCTGAAACTGCAGGCTCGCCTTGCGTCGAGCATCCTCGGCTGCGGCCGCGCCCGCGTGTGGCT
LmjF06.0450	CTGCTGCCTCCATGGTTGCGGTGAAAAGGCTCCGTGCAACACGAAACGTTACACGGCGACGCGGCAGAAG
LmjF06.0470	GTGTGTCGTCTACCAACACGCTTTCGCCTGCCTTTTTCTTCTTTTCCATCCTCTTCCTCGCGAATGAGCA
LmjF06.0550	ATGCTGGCAAGGCGCGAGCTCTTTGGCTCATGCGCCTCCCACATTCCAGATGGCCCGTTGCGGGTGCTTC
LmjF06.0630	AGTCGCATCGGGGTGGAGCATCTGCACTACGACTTTCTGCTCAGCGGTCCGTCCTCGCCGATGTCG
LmjF06.0640	CGGGTGTGCGGTCCAACAGCACTCTGTTGTGTCCTCAAACGGAACCTGGCACGAGCCATGCATTCGCGTC
LmjF06.0680	GGCCTACGCGCACCTGCAATCGCCATATGCGAGGCACCAACTAGCAGCATCGATGAAGGGGCGTGGCAGC
LmjF06.0690	TGCGGCACCGTTATCAGAGAAGATCCAGCACCACGCGGGAGAGGGTGATGCTTCCAAACCTGCGGGTGCG
LmjF06.0720	GCTGCGATGGAGTGGCGAAGCGACTGCCCGGCCGAGTGGCCATTCCATCCACCATCCCGAATCCGACCAC
LmjF06.0740	TCGGGACACAGCACTCGGACGGAACCCTCGAGTTGTTGACAGTCGTGCGCACAGAGGCCGCATCATGGAT
LmjF06.0770	AGCGCATCGAGTGGGTACTCGACGCTGTTCAATGCGGCAGGAGCGGGTATCCCTTCGGGGCATCCGGCGT
LmjF06.0780	CGCTGTTTCCCCTGTCGAGTCCCTTGGCCTTTCTCCACGATTGCCATGAGAGCTTTACGAACGGTGGAAT
LmjF06.0810	CCTACGCATGACAAGACGTCGGGAGACGAGCCTCTCGATGTGTCGATGTCTTTCGTGTCAGCAGCTGTCG
LmjF06.0830	TTGTCGCCCACCTCGCAGAGGGCCGCGCAGGTGCGCGAGAACGCAAAGCAGCGCGCGTTATCGCACCCCG
LmjF06.0850	TACGGCCCTCTCACCTACGACAACTTCTCCAAGTACGCCTACGATGTCTACCACCGTGAACGGCCCGACG
LmjF07.0120	AGCACGTGCGCACCTGCAACTCAGGCATGTACCAGCAGCTGTCTGTTGTCCTGGGGTATCTGGTGCGGTT
LmjF07.0280	TGGCAAACCTTCTGCAATTTACGACCGGTTCGTCAAAGGTGCCACACGGCGGCTTCGGCCATCTCGAGGG
LmjF07.0300	TGACCCTCACAGGGCAAGACTACAACATGGCAGGTGCGTACGAGATGTTCGTGAGGGGTCAGACGGGCCT
LmjF07.0335	TGGCGCAGTCTTAGAGCCTCTCACCGTGAGACCTTCGAGAGTCACGACGACCACTGACCACCTTACAACA
LmjF07.0340	AGATTATGTGCATCGTATTGGTATGTTGACGGAATTCCGCCCTCTCACGGTATCGCTAGCCCCGATCCCC
LmjF07.0490	CTACCCCGCGATGAGGATTTGATGGCTATTGTCGAGCGCATGCTCATGTCAGACACGCTGCCAGATGGGT
LmjF07.0580	CGATCGTGCTGGCCGAGCGTGATGAGAAGCTCGGTGATGTTTGCCTGGTGGAACCCACACTGCCCTCCTC
LmjF07.0590	ACCACTCTCGGGGCTGCGTATCTGCGCCTTGGCAACTTCTACTACTATGGCGAGTCCCCACAGTACGGGG
LmjF07.0740	GTCGCTCATTTCGCGTTCTCTCTCGAGCACGTCGTCTCTTTCCATGACAAGCATCCCGCCCAACGCCACC
LmjF07.0745	TGCGGCACTCCTGATGCATCCTCCCTCCCTCACCTTCGCCCTTGTGCGTCTTTGCGAGAAGGAGTCGCAT
LmjF07.0800	CCGATACTTCAACTGCGACCTGTCGAAGCTCGGCTTCATGGGCGGTCATAGCCGTCCCCGCACCCACCGC
LmjF07.0802	CCCCGGTAATGCTCAGGTATCAGCCGGGTAAAAAATCGCCGAAATCCCAACCTGCCGCTTCTCCCCCGCC
LmjF07.0830	TCACGAACTACATCCTGTCGCCGCCAGACGGAGAAAACGATAGCCCGCCAGACCTTCGGACTAACACCGC
LmjF07.0840	CAGGGGCCCGCCAACCGGGAAAAGACGCCGCCAGCCCCGAGAACTCAGAAACCTGTCCCCTTCGAGAAGG
LmjF07.0860	CAACCGAGCAATCACCCCGGTGTGTGCATGCCCGTCTCCCCACAAGCCGAGCTATCACCACAACAGCAAC
LmjF07.0910	GACATCACCTCCAACAGTCTACGGGAGCCGGCTGGCACCGGGTCGCCATCATCGCA
LmjF07.0990	CCCAGGGTGCTGGCGCAATCCATGTCACCGGCTACGTACAGCCGGTCGGTAACGACGATATGATGATGAA
LmjF07.1000	GCTTCCACCTCTCTGTCGTTTCGCTGCCGCGAGGCACCAACGGCAAGTCGACAGTTTACGTGTCCGCGGA
LmjF07.1105	CGCCCTCGGTGGTGTCGGCTTGGGTATCGGTGCCATCTTCGGCTGCCTGCTGATAGG
LmjF08.0420	ATACCCGGTGGTCAGTCGCGGCTGGGCGGTTTATCTCAACTCCGCCCGCGGCCAGTATGGTTTCAAGGGC
LmjF08.0610	CTGCTGCTGCTGTTGCTGTTGCTGCTGTTGTTCGTGGGCTTTGGCTTTTTTTTGCTGGAATTCTGCTTCT
LmjF08.0620	AGCGTAGCAGTGACAGCTACGGGTACCGTTCCTCACGGTCTGGACCCACCTCGCCGTACTTACAGGCGTC
LmjF08.1000	CACTGCGGGGCTTGGAGGGATTATCGGGCCCTACCGTCTCGACAAGGGCAACCCTGTGCATCAGGTGTCG
LmjF08.1010	AGTGGGTGCTGCGAAACATGAACGGGACCGTGTTCACGGAGAAGAGCTACCCCTACACGTCCACCTTTGG
LmjF08.1020	GAGTGGGTGCTGCGAAACATGAACGGGACCGTGTCCACGGAGAAGAGCTACCCCTACGTCTCCGGCAACG
LmjF08.1060	GGTGACAAGGGAGGGTAAGTGCGGGATATCGTGGTCCGGCTCGAGCAAGAGCATTTGCCAGTACGTGTAG
LmjF09.0390	TGCATGATGCGGCGGCCCAGGGATCCTTCCAAGGCACCTCACCAGACAGATCTGTGACAAGTCCCTACAG
LmjF09.0500	GTCCATCCTCTGCGGCCTGAACTCGGCAGCAAACATGCCTGCAAGCACCCAACGCGACACATCGCCACTG
LmjF09.0720	CTGCTTCTTGTGTGATCAGGAGGGCCACACGGTGAAAGACTGTCCAATGAACACGCACCGTACTCAGCAC
LmjF09.0760	GAGAAAGACCGCGAACAAGACGAACGGGTCGGGGCGTAACGTATCGCGGGCCAGTAGCTTCGGTGGGCAT
LmjF09.0920	TGAGGCCGACGTGGATGGCGACGGCCAGATCAACTACGAGGAGTTCGTGAAGATGATGATGAGCAAGTAG
LmjF09.1550	GTTTCTGGTCGGTACAAAGTGGCGTCTCCGGAGACAGTAGAGCTAATGAAGCAGATCCAGGCGCCTCGTG
LmjF10.0150	CCTCTGCATTACGCTCCATTCGGGCCCACCGGAGGCAGTCCATACCTCAGCACCACAGTCCCCTACTCGC
LmjF10.0185	CGTAGGGAGTGATGCCCCCAAAAAACGGAATGCACAAACAAAAAGGGATCTGCGTGACCATACTAAAGCA
LmjF10.0350	CATCTGTGCTGCCCGCTGTTCATTGTGCCGCTGTCGTTCCTTCTGCTGCCCCGCTCCCGCA
LmjF10.0425	CGAGTGGAGTGTGGGTGCAGAAGCGGACGAGCCCAGGGAGAGATGGAGGAATGGAGAAAGATGGCCCT
LmjF10.0460	GCTTCAGCGGCCCATTCTTCAAAGACGCCCGCATCGTGGCGAGCGTTCCGAACGTTCGAGGCAAGAACTT
LmjF10.0465	GTACGTGGAGGTGTGCCAGGGCAACGTGCAGGCTGCCAAGGACGGCGGCAACACGGCGGCTGGTCGTCGT
LmjF10.0470	GTCGTCTCCTCCTCGGAACGTGTGGTATAAGGGAATACGAACTGCCGTTGCCGCGATACTGGCAGTACTT
LmjF10.0480	AGCCAGTGGTGCCGGGTACTACACCGCCCTGACCATGGCCATCCTCCAGGACCTCGGCTTCTACCAGGCG
LmjF10.0630	CCACGACCCGTTGTACACGCAAGATCGCTTGGCGAAATCCCCGTGGAAAGGGACGCAAGCGTTTTTGAAA
LmjF10.0830	AGAGGAACAGGCCACGCGTGCACGGCTGCAGTCGGTCCGTCTGCCACGCTTTCTCTCCATAACCCACGAC
LmjF10.0900	CCTCTTCCTTATTCAAGCAGCCGGCCGTGGTGCCTTGACCAGAGCAGAGATGGGTCGGATGCATGTGGCG
LmjF10.1140	CGGTTTGCATCCTAGATACCACCGAGACGGACGGTCTCACAACAGTCGTCACCAACCCCCTGGTACTGCC
LmjF10.1225	ATCTTGCCCCAACCCAAAATACTACATCGACGGGCCTGGGCGCGCCCTTCTAGAGGCAAATCCCTCAGGT
LmjF10.1230	GTGGGTTAATTCTCATGTCCGCCTCTTCCGCAAGACCGGACACGACGAGTACACCCTTGTGGAGCACGCG
LmjF11.0070	AGATGGGCAGGCCGCCTTAGTTTGCCTTTCGTTAGAACTATGGACGGGAGGCACTTGGGCGGGTATTCAA
LmjF11.0100	GAGCGTCTGGGTCTTATGGACACGTCCAAGACGGTAACGGCAATGGCGGGTGGCCGCGCATTTGTTCTGC
LmjF11.0150	ACCACAGAGGTTGACACATAAAGGACAGGATAGCCCGCCAGCGCTCTGGTACGCCTCCAACAGCCCTGTG
LmjF11.0280	CAGCTGCATTACTGCGAGATGGCTGAGCGCAAGCGATATAGCTGGACTTGCCGCCCACCCACCCGCC
LmjF11.0400	GTCGCACCGCATCCCGCGGCCAACGGTCCCATCCATATCTCCAGGCATCCTACCCCAGGACAGAAGTTGC
LmjF11.0475	CCTCCCCAGCAGCACCCTCAACTACGCCTCTCTCTTCGTCGCGTACGTGCGACTGATGAAGGCGCT
LmjF11.0760	ATCAAGACCGGCAAGCCGAAGCGCGCGTCCAAGTCGAAGTCGAAGAAGCCCGCCGCGAAGGGCGCCGCCG
LmjF11.0780	GCCTGCCCAGAAGGGTGCTCGCCCGCCTGCCCAGAAGGGTGCCGCTCCGGCTCGCAAGAACCGCGCTTAA
LmjF11.0820	CAAGGTGCCTACCCCGGCTCCTATGCCCAGCGCAACTACCATATGGCTGGTGGTCACCGTGGCCAGATGC
LmjF11.1170	CATCGCGATCGGCGTTGTTATGCGCCTCTATGAGTCCACGCACGAGTCTCTCGCAAGGGCCGGCCAGTAG
LmjF12.0160	AGCATCGCGCACAAGGAGGAGCGCTTCATGTCGCCCGCCTACCCGTTCATGTTGCTGGCGGCGACAAGGA
LmjF12.0300	GGTGAAGGCACGGCGTGCGTTGGCAGCAGTCGTAGCAAGCCACGTCGGGTACACGACGACTGTAACTGCG
LmjF12.0470	ATGCGCTCTTGGGCGGAGTTCGAACGCGCGTCAGTGTCCTTCCCCAGCACATGGTCCGCCTCCGTATCTG
LmjF12.0570	CGACACCCCGGACAGGGATGTAGGAGCTTCAGGCAAGGCATGGGAGGGTCAGAGAGACGCAACTAGTGCT
LmjF12.0660	GGGATGAAGTCGTCCTACTCGCTCTCCGACCTGAACGAGTTAGGACTGGCCCCCATTTCTTTTCGAAACA
LmjF12.0730	CAATGGCACAAAGGTCGCTGGGACTCTGCCGCACGAGTGGTCGTCGATGACGTCGCTGACCGCTCTGGAT
LmjF12.0740	CACGACCACGACCACAACTAAACCCCCCACCACGACCACGACCACCACTAAGCTCCCCACCACGACAACG
LmjF12.0755	ACCGGCTGAACCCACGACCACCACTGAGGCACCGGCTGAACCCACGACCACCACTGAGGCACCGGCTGAA
LmjF12.0765	TGACCGGCCCTCTCCCTCCTCAGTGGAGCTCGATGAGATCGCTGAGCCTTCTGAACCTGAATGGCGCAAA
LmjF12.0780	GAGGACCACGACTGAGCCGCTTACCACAACCAGCACTGAGGCACCGGCTGAACCCACGACCACTGCTACC
LmjF12.0810	TGTGAACGTCGACTACAGGCACGTCGTGATCAGGCGGCTCGACTTTTCCGAAATGGGGCCGGGGCTGAGC
LmjF12.0830	AGCCGCCCACGACGACAACGACGACCACTAAGCCGCCCACGACGACAACGACCACGACGACAACTACCAG
LmjF12.0850	TTCAGGGCACGCTGCCGCCCCAGTGGAGCGCCATGAAAAAGCTTACGCAGCTGCTGCTCGACGATACTTT
LmjF12.0860	GATGAAATCGCTGAGAACTCTTAATCTGGAGGGTACTCAGGTCTCAGGCAGTCTGCCGCCCGAGTGGGTC
LmjF12.0870	GCGGGTTCTAGATCTGGATAGCACGAAGGTATCCGGCACGCTGCCGGCCGAGTGGAGTCGGATGTCGACG
LmjF12.0940	CTGCTGTGTCGAGCGGAGTGGCAGCAGCAGCTGTTGTGTGCGTGGCTGTGCTGTTCAGCGTGGGGCTGGC
LmjF12.0960	CGACAACGACCACCACTAAGCCGCCCACGACGACAACGACCACCACTAAGCCGCCTGCCGCAACCACCAC
LmjF12.0980	CTGCTGTGTCGAGCGGAGTGGCAGCAGCAGCTGTTGTGTGCGTGGCTGTGCTGTTCAGCGTGGGGCTGGC
LmjF12.0990	CGGGGCACAAGCATCTCCGGCAGTGTGCCCCCCCAGTGGAGCTCGATGACATCGCTCGCCGTTCTCGATG
LmjF12.1000	CTGCTGTGTCGAGCGGAGTGGCAGCAGCAGCTGTTGTGTGCGTGGCTGTGCTGTTCAGCGTGGGGCTGGC
LmjF12.1005	CCTGTGCACCCCGCGTGGCGTGTGCCACGACCACCACTAAGCTCCCCACCACGACAACGACCACCACTAA
LmjF12.1020	AGTGAGATGAAATCGCTGAGAACTCTTAATCTGGAGGGTACTCAGGTCTCCGGCACACTGCCCCCGGGAT
LmjF12.1040	AATCGCTGACCAATCTCGAGCTGGAGGGTACTCAGGTCTCCGGCAGTCTGCCGCCCCAGTGGGTCTCGAT
LmjF12.1060	GCCCGAATGGAGCTCGATGAGAGCGCTGAGGGGTCTTAAGCTGCGGGGCAAGAAGTTCTCCGGTACACTG
LmjF12.1070	CCGCCGACCACGACAACGAGCACTACTAAGCTGCCCACCACGACAACGACCACCACGACCACGACCACCA
LmjF12.1090	GGCTGGTACAGATTGCCGGGCAAAAACTACTCCGCAAACCGCCACGACGGCCACAAACTACCATCACTAA
LmjF12.1210	CGCGCCTGAGAATCCCTTGGTGGAGTCGGCCTCATCCGTTTCATCCAACAGCGATAACAGCGGGGACGCT
LmjF13.0200	TTCCGTGGAAGGTGATCTCGCCATGTGCGACATCGACTTTAAGCGCTACTCGACAACCGAACACCGTGAC
LmjF13.0380	CGATGGTGCGCTGAACGTGGACCTGACGGAGTTCCAGACGAACCTTGTGCCGTACCCGCGCA
LmjF13.0670	CCACGCGTCACATTGAGGATGAGGATGTGGAAGAGTTGGATGGGGACGGCGAAGACAGACAACGCCGCAT
LmjF13.0680	ACACATTTCTGCTTTCCTTTCCACTTCAAGAGCCTCGAGAACCCGCTAAAGGGGAAGCTTGGCATTCACG
LmjF13.0710	AGCATGCTTGGTCGCGGCGAACCGCATGCACCGAAGGTGCCACAGGCGCCGCGCCAGACCGGCTTCATCG
LmjF13.0850	TCTGGCCACGAAAATCAGCCGCAGCGTGCAGAAACCCAGAAGGGCTCTAGCTCACTGCGCACGGCAAAGG
LmjF13.0880	AGCAACAGCCTAGCGCGAACGCGTCACTGGCGAACATGATGGCGAACAGCCCCTCCCAGGACCACCAGGC
LmjF13.1390	GGACAAGCAAAGCATCAAGGCCGTTGCGGCCCGCTTCCCAGATGCCCACTTCGTGGTGCC
LmjF13.1450	GCCACCAGAGTTAGTCAGTGGGTTCCAGGCGGCGGATAGCGATCATAATGGTCGCATCGATGTGGCCGAG
LmjF14.0120	GGTGCGAGATGAGGTGTGTCGGCTCTTTATCCTCTCCGAATACGATGTTGGTACCCTCATGGTAAACATC
LmjF14.0180	CGAGGGGAGCCTGGAGGCGGTGGATGTGCCGCGGGTGTGGAACGAAAAGATGAAGG
LmjF14.0270	TCTTTGCCATGGCCCACTCGAAGCGATCCCTGTGCTGGGTGAAGCCGATGCTGCTCGGG
LmjF14.0300	GCGGCGACACACCTTCTGGATCGGCTTGACCCAATTCGGTCTCTCCTTCGATGAGTTGACGGCGCTCTGG
LmjF14.0360	CCCAGCACAGCCTATCTTGCATGCACCCCGGCACGCAAAGTCGTCTACCGTCGCTACCCACAAGCTTCCA
LmjF14.0370	CCACGTCTTTCCTAATAAGCGCGGACTGGCGCTATCAGCGCATGTACGTGGATAGCATGTACTTCCCGGA
LmjF14.0470	GGACTCGACATCCCTCTACCCCTCAGCCCCAACATCCACCAGGTCGGCCCGCTCAACACC
LmjF14.0665	ATCCGGACGGGACTCGCGGCCCCAGGCATAAACTGCATCTCTCCCTCCCTTCCTCAAAGGGGCGCCTGCT
LmjF14.0670	CGCGCTCACCTTCTACTCGTACGCGGTGAATGTGTCGTCCTATAATGCAGGAATCGAAGACGTTAACAAG
LmjF14.0700	GTCTTGATCATGACGAACCGCGAACTGCCGGGACTCGCACCGAAGAAGGACCGCACAACGGGCG
LmjF14.0760	TTGGTGCTAAGCTGGACTTGCTGGACGCGAACGCAGCCGCAACGTCGACGTCTGCGGGCTCG
LmjF14.0800	CAATGCTGGTGCGTTCAAGCCATCTACAGCCGCCGGTTTCTCTGCTGACACATACAAGCCGCCGGTGGCT
LmjF14.0810	GGGCATCTACGTGGAAGGACTGACGACTGTGCCGGTGAGCACGTGGGCCGAGTGCGA
LmjF14.0870	TCGGAGCCTCTTCTCGGTATCGCCGGAGAGAATTTGGCGGATGAGCTGCTGTCCTCCGTCAACGGCCGCG
LmjF14.1095	GCGGCAGCAGCATATCGATACAGCGGACACCGCGACCTTATACACCTCTACAGAAGCGCCCCAGCCGCCG
LmjF14.1100	GCTCAGGTATGCGAAAAAGGTTCAGTCACTTGAGTATCAGACGCGCATCGATGAGGCACGACTAAAGGCG
LmjF14.1110	AGGTGACGGAGTGGAAGACCCGCGCATCGAGCCTGGACGCTGAGCGCGGCGACGTGTCGGAGCGCCTTGT
LmjF14.1120	CTGGAGGAGGCGCACGCGGAGAAGGAGCGGGTTTTTCAAGCGTTGTCAAGGGAGGCGGGTGATCGTATGA
LmjF14.1330	GTCTCAAGAAGACAGCGTCGGCGCAGGAAATTCGACGTGCGTACCGCAAGCTCGCCAAGTCAAGCCATCC
LmjF14.1355	ACAGTGACCTCAGCAAAACTCGGTGGTGCTGTCGTGCTACGCAGCGGCCTTCTGGACGTGCAGCCTTGC
LmjF14.1360	GCACAACACCTGCGAGGACTCGCTACTTGCAGCGCCGCTCATCATTGACCTTATCGTGCTCACCGAGCTC
LmjF14.1440	TGGCTACAAGCAGCCATGGTATCCGTCTGGTGCTCCGGAAACAGATCAGCACATTCCCTTCTCCAAGACT
LmjF15.0160	GCGACCACGACAGATTGGGTTGCGCTGCCCCAGAGCGAGAAGAAGTGGTCCGCTACCACTGTAAAGGCAG
LmjF15.0195	AAACTTCCAGATCAGTCACGAGACGGGGACTACCGGGGCACCGTCCTTGCTCGGTCGTCTTTTCAAGCCA
LmjF15.0440	CGACCGTGTTAGGGCTCCCGAGGGTGGGGCTGTCGCTTCGACAGACCGCTGGTTTGAGTGTGGCCGGCCG
LmjF15.0595	CTCGCCGCCGCTTCTCCGTCGTCGTCTCCATTTCGCCTCTTCGTCTTCGAGTTGATCGTCACCTCCACCC
LmjF15.0630	CGTGGCGAAGACCTTACCGCGCGGCCCCGTCGACACACGTGAGCTCCCTAGTCCGTACATGGAACCCGCC
LmjF15.0900	GCCGCACGAATCACAAGGGTACAGACGGCACTACGTCGACGACATCTCGGCGTACCTAATCGCGCCCAAC
LmjF15.1080	TGGGTCGTGCTCTTCTTCTACCCGCTCGACTTCACCTTCGTGTGCCCGACAGAGGTCATCGCGTTCTCCG
LmjF16.0800	TATGACTGGGCCGCCGCTGGCTACATCCGCTTCAAGTACGAGAGCGAACTAAAGGCCCTTAGGACGAAGT
LmjF16.0850	CGCAATGCACGAAAAGAGGCGTCTTTCTCGTCTTTGTTCACGTCCAGGTGCGATGACCCAATGGAGGAGG
LmjF16.0880	GAGCAAGAGCAGGAGACGAGGGCGCGACAGGAAGAGAGCACGCGCCCGCAGAACGGCTGGAAATCAG
LmjF16.0910	GTCCGCCAAGTGGGGTTGTCCAAGAAGTTCTGCCTGAACGACGCTGGAAAGCTCTCACTGGAAGGGGCGT
LmjF16.0920	GTATCCTTTGACGAGTTCGCCGCGTGGGCCACTCTCCGCAAGCTTGATGCTGACGGGGAGGCTACC
LmjF16.0930	CAATCTGCTAGTACACAGAAGGCCGACCAGGAACTCCCCAATCTTACTGTGCCTACCCATACCCTTCCTC
LmjF16.1000	CCTGACGTACCCGCTGCCGGTGGAGGCGTACGAGGACATGGACGCGGAGGTGCGGTGGTCGGTGCCGTAG
LmjF16.1005	CCTGACGTACCCGCTGCCGGTGGAGGCGTACGAGGACATGGACGCGGAGGTGCGGTGGTCGGTGCCGTAG
LmjF16.1010	CCTGACGTACCCGCTGCCGGTGGAGGCGTACGAGGACATGGACGCGGAGGTGCGGTGGTCGGTGCCGTAG
LmjF16.1015	CCTGACGTACCCGCTGCCGGTGGAGGCGTACGAGGACATGGACGCGGAGGTGCGGTGGTCGGTGCCGTAG
LmjF16.1020	CCTGACGTACCCGCTGCCGGTGGAGGCGTACGAGGACATGGACGCGGAGGTGCGGTGGTCGGTGCCGTAG
LmjF16.1040	TTGTGCGGAGCCTTGCGCTTGCGTTCGCGGGGCACCACCGTGGCGGCGTGCGTGTGAGTGTGGAGCAGCA
LmjF16.1050	ATCCGGCGGCTGAGGTGATGTACATGCGAGCAACAAACAACATCGAGGAAAACAAGCGAGTTATGGATGA
LmjF16.1140	CGGACGGCTGGGAGGAGCGCACGGACCCGCAGACCAGGCGCACGTTCTACGTTGACCACAAATCGAAGAC
LmjF16.1270	ACTTCGTCGTATGCCCAGGCTCGCGGCTAGGATCCGACCGAGATATGCACAGCGCTGCGCAGAGGTCGGA
LmjF16.1380	CAACGTGGATAGCTTCAAGAAGGGAAATGTGTATATTACGGCGTTCGACATGAGCGGCGCGCAGAAGTTC
LmjF16.1385	TTACGCATTTCGGCGACACCCGTCGTGCCCATCGTTCCGCACGTCGCCGAGCCATCGTCG
LmjF16.1430	TGGAGGACGGCAACCTGAACCGCCGCAGCAAGATCGTGGAGTACCGCGCGCACCTTGCGAAGCAGGAAGA
LmjF16.1460	AGCTCGCCGACACCGAGGAGACGCTGCAGGAGACATCCGCGAAGCTCGCTGACACCGAGGAGACGCTGCA
LmjF16.1470	ACGGCAACTACAAGGAGACGGCAGCGCGCTTGGATATACTGCGCCGCATTCTGGGAAAGATCGATCAGGA
LmjF16.1640	CTGCAGGCAGTGCGCTTCAAGCGGCGAATCAAGAGTCTCGTCGTTTCTGAGGCCACCGCCCGCG
LmjF16.1660	TTCTCGCCCGTGGTGCCATTGAGCGGGCAGAGCACAAGCAGTTTCTCAAACAGAAAGCGCTTTTGTGGGT
LmjF17.0070	GTGTCGTCCATTATGAACCGTACGTGGACGATTGTAAAAAGCAGTTCAAAAACAGGTGATGGCCTGGTGG
LmjF17.0080	TGCCGCTTCGCGGAAATCGAGTCCAAGATCGACCGCCGCTCCGGCAAGGAGCTGGA
LmjF17.0280	TTGCTCGCCATTCGAGGTGATGAGGAGCTGAATCAGGTAGTGAAGGCGACCATCTCGCGAGGTGGCGTGG
LmjF17.0370	CAGTTCCCGTGGTGATGGTTGGGCGCGCAACCTGCAGGTGATTCCTCTGTTTGTGGTATCCGAGTACACG
LmjF17.0410	GGAAATGGCTACCACCAGCGTGACGCGTCTGCGGTTGTGGCTGATAACGGCAATGGCAATACCCAGCAGC
LmjF17.0870	ACGGTGCTCCTGTTCCCACACGCAACCAGCCGAGCATCGTTTTCAAGTCCGTTAACACAAACGAGGTAGA
LmjF17.0890	AGTGGCGAACATCATGAACGGCCCGTTGAAGCTCGCAAACCGCAAGCTCTCTGGTGCTCTTGTGTCAACG
LmjF17.0930	GGAGGAGAGGTATTGCCGCCTGTAGGCAAGTCTCCGGTTGTCCTATCTGCGCGCGCCTCAAACAGCGGGC
LmjF17.0990	AGTACCACGCCAGCTCCATACTGTACGAGATATTTCAGTACGTGCGAGATTTGACCGGCATTGCCACCTA
LmjF18.0040	CGGTTTCTTTTACTCCATGATCCCCATCGGAACGGCGGTGGGAATGGGCTGCGCCGGCCTG
LmjF18.1150	CGCCCCACTTAGCGGATCAGTACGACAATAATAGCACCCGTCAGCGCAACCAGCCGCCTGGCAATGCCAA
LmjF18.1240	GGGCAGCGCCCTGTTAGAGATCACTGCTGCGCAAGAGACGTCACAGGAAGCGATTCCGTTTATTTGCAAA
LmjF18.1440	GGCGGCAGGATCTCGCGCGAGCAGATGAATGATTACCGGGAGGTTGCGAAAGAACGCATCTCCGAGGAAG
LmjF18.1650	ACTCGACACCCTTCTCGCGGACATGCAAGCCACACCATTGGGCAGGTCGGAGCTGCGG
LmjF19.0060	GAGATGATGAAGATCTACCCCGTGCAGAAGGCCACGTCGGCCGGCCAGCGCACCCGCTTCAAGGCATTCA
LmjF19.0070	ATCACCTAGCATCCCCTATCCACCAGCACGCTGCGACTTTGCCACCACTGAACGAGTCACCTGAGGAGCG
LmjF19.0100	CGCGCATTCTAGCCCTCAACGCCCAACACTTCTTGAAGGCGAACGGTGGCTTTGTGATTTCGATCAAGGC
LmjF19.0200	TGCGCTGGTGCTATCTGGCGTTGATGCTATCAAGCCGTACTACATCAGTGCTCGCGCGGCGAAGAATTGA
LmjF19.0210	TGCGCTGGTGCTATCTGGCGTTGATGCTATCAAGCCGTACTACATCAGTGCTCGCGCGGCGAAGAATTGA
LmjF19.0440	CTCGTCGATATCCGGTCTTCTGTCGCGGAGGGGGAATACGGTAGCTTCCAGGTGATTTTCACCTTCTCGC
LmjF19.0700	GGCATAGGGATTGACGGTACTCACAGCCTTCCACAACAGCTGCCGCGTCCCTTCTCGAACGATCGCGGTA
LmjF19.1150	AACCGCCCTGAGTTGAGCCACGACCACAGCAAGGTGGGCCGCTATTATGTTGACGCGCCATCGCAACCGC
LmjF19.1180	TGCAGACGCGAGTACCGCCACAGCAGGCTTCTTCGCTCTGGAAGACGTTTACTTGAGCGACGCTGATTGA
LmjF19.1280	TTGTGACGCTATCGCTCGTCATACAGTACCAAGTGTCCCCTGACAAGCTCGCCGAGGTGTACTACGCATG
LmjF19.1347	GTGTCGGCCCTCCAATTCCTTCACATCATCGCTGGCATGTTCATTGCTCTGTGTCTCTGCGGGCCGGGG
LmjF20.0260	ATGACTCGCTGAGTATGCAGTGCAACAATGCTGGCGTGCTATCCTGCCGTGCAGTAGCCCTCATTGCCAA
LmjF20.0355	GTGGCCAAGCTCCAGTCGGACTCACGCATGTCACTGTCCTCCGCACGCGGAATAAAAACGACCGTGCCC
LmjF20.0460	CCCCCTACGTTTCCTACATGCATACATACACGTCGAGCCCTCTGCAAGAGCTCGCGCGCCAGCCGGCA
LmjF20.0690	GTCATGCCACCACTGCCACACATGCAGGGAATGCAACACACGAGCATGCAAAACATGTACGCTCATGCCC
LmjF20.0700	ATGCACCAAGTGCCGGCACAACTTGTGAGCGACCCCACTGCGTGTTTTGCCACACCCAAAACCTACGTCC
LmjF20.0705	CAGAGCCGCCCAATCCCGTCCCAGCACCGTCCTTTCAACCCGGCGGTGTCTTTCCCGTGTATGTCCTTCA
LmjF20.0960	TGCTGGAACGGGTGCCGCTATACCGTCAGTGACGGCGGGCAACTTCGCTTACTTCCCTATCCAACCCGGC
LmjF20.1110	AGTGCCTCGTTCCCTCCAAAGAATGCGAAGCGCGGCGGCACTCAAGCCCTGTCTGATAGCGCTCGTGTTG
LmjF20.1180	CTGATGGAGGTGGAGCAACCGGTGCAGTACCAGAAGCGCGCGCCGGGCGAGGCATTCCCGATGACGCAGA
LmjF20.1185	GGTGCAGTACCAGAAGCGCGCGCCGGGCGAGGCATTCCCGATGACGCAGATGGGGGAGGAGGTGATGTAG
LmjF20.1230	ATGACTTTGGCAAGTATCTCTGCGAGGTGGATGTGCGCCCGCTCGAGACCCAGATGTTCGTTGAGGGGTC
LmjF20.1260	GTCGCTCGCCTCACAGGCAGTGCCATGGCGACGCTGCCTAAAGCCGCTACTAGCAGAGCACCAAAACACA
LmjF20.1270	GCTCGGCCCTCACAAGGAGGCCGCGAAGGCAAAGCTGGCCTTCATGTACGGCAAGACGGCGAATATCTTC
LmjF20.1280	AACGACTGTAAGCGGTTCGAGTTCCACGTGAAGGTGACGTTTGGCCCCAACTCGCGCAACCTCCAGGCGT
LmjF20.1310	TGTGACATCAAGGCTCTTGGCAAGACGAAGCTGGAGCAGCAGGAGAACGGTGAGTGGGTAGCCTCCGTGG
LmjF20.1350	TGCTTCTCTGCGGAGTTCCGAGAGAAGTGGGGGATCTTCGACTGGGAGAACAAGATCGCAGTGTCGACGA
LmjF20.1480	CATGCTCATCGCCACCTGGGGCATTGCGCGTGCCTCATCCTCTATCACCAAGGCGTTTGTGCAGGTGCA
LmjF20.1490	GCTCATCCATTCCCGCCGCCGACGCCATGTCGCAGAGGTCGCTTCACTTCTCCCTGAGTGTGCAGGATGA
LmjF21.0300	CGCTGGAGGTAGGCTTTACAGTTATCTTTGGCAGCCTGCTGTATGCGGACAAGATCACGGCCCAAGGTGT
LmjF21.0430	CAGCGCAAAGTCGAGATCATTACGGTGGACACCGTGGCCCTGCCGCACAACTGCGTTCAGGTCATATGCC
LmjF21.0450	GATGACGACGATGACGACGACCCCATTCTGGGAAGCTCGCTGCTCTCCCGCGTAGGCGCC
LmjF21.0540	CCCCGCACGCCCGCTATGCCCACAAACAGTAGCTACCGCATCTCCGGATGCGGCGCGATCGAGAAATTCT
LmjF21.0820	CCGCGCTGTTCCTCTCCGGATTTAGCGACTGCTCTTTGGAAGACTACGACAGCATGACACCACTGCTCCC
LmjF21.0825	CGTGCTCACCCACGCACGGCGAGTGTTCGTGCAACAAATTAGTCAAGCCAGTTCCACATATGTGCACCGC
LmjF21.0853	TTTCGGAGACTGGGTTACAGGCACCACACCTGCTCGCAATACAGACACGGGTGAATGCACTGAGGAGGAT
LmjF21.0861	CCGACCATCACTACGGGCTTGTAGTGGCACCCTTGCCGCATCACGAAGGCTCGACTCCACGCGTGTGCGC
LmjF21.0880	GTGACATCTTTCTGCAGCCACTTCGGTGTTTGGTTCCTGTGCGCCTGGTTACCTTCCGATCACGTTGGCC
LmjF21.0891	CCGGCAATGTCTTCACGTGGCTCGCGACCGACTTGGAGCCGTGCGTCGTCATTGAGGAAGCGTTCAGCA
LmjF21.1000	ACGGCTATGATACATCCCCATGCTCTGCCGTGGCGTATTCCACCAGCAAAGTGCCGCGTGCCCCTTCCCC
LmjF21.1170	ACCAGCTAAGTGGCTCTCTCCCGATTGAGTGGAGGACACTGCCGAAAATCATGCATCTCCACCTGGAGGG
LmjF21.1230	GCTGCCGCTACGTTGTGTCTGGCAGCGACGATGGTACAGTCAAGGTGTGGGAGGCGACGGTGG
LmjF21.1540	GGCAGTCGTCCCACGCGCCGTGTAGACCCCACCTCGCTCCCAGACACGCCATGTCTGCCTTCCTCGAAGA
LmjF21.1570	TCGCCGTTGTGATGGTGTGCGCGGGCGCGCTGATTGTGCTACCGCTGTACTACATGAACTGGTGGCGGC
LmjF21.1630	AGATCACTCGGGCGGAGTTCAACTCGATCCCTGCACTAGCCTCCAACCCACTCGTCGACAGAGTGCTGGC
LmjF22.0130	CGCTCCGGCACCACGTGTCGAGTAACGCCACGGGTGCACCCAATATCGTCACTCTGGCGCCGTCTGAGGA
LmjF22.0170	TTTGCTGGGTCGGCGGTAGATAGAATCTATGTGGAGTGCTGCTACGAGACGCATGACATATGGCCTCCGG
LmjF22.0190	CCACATGACAGCAGAGCCGTACGAGCAGTTCCTGAAGGTAGCACAGCTGCTGGATGTGGAGGCGACCGG
LmjF22.0250	TACCGCTCCGACAACGTTGGCGACGTCACGCCTGAGGGCAAGAAGATGCTCTTGGAGAAGCTGCGGCTCA
LmjF22.0810	AGGAAGAAGCTCCGTCCTGTAGCCCAAGCACAGCAACTGCGAAGCGAAAACATCAGTATGTCCGTAGCGG
LmjF22.0850	TGTGGTGCGTCTGCCGCCGCACGCGGTACAAGCGAAAGGTAAAGGGGTTGCGTCTCAACGGCACT
LmjF22.1070	CCTGCAAGCCTCTCTGGACTACACTCGAGGTAGCAGCAACTCACGGAGGCGATACCGGCACGGACACTCT
LmjF22.1320	CGTACGGGGAACGTCTAAGTAGTGTAGAGCAGGATCACGAGCTTGCCTCAATGGAGTGCACCGACATGCT
LmjF22.1510	GCGCCAAGGGGTGTTCTCCACTTTCAGGTCATCACGGTGTTCGGCACAAAGGTGGCCGTGGG
LmjF22.1680	TCAGCTCCTCACACAACACGTACCTCACCGGGGACCAGCTCACGAGCAAATCCTCCGCCCAG
LmjF22.1690	CGCACGTGAGAGATGGATGGCAATCTGTGTTAGGTGTGATCCGTAGGTGGAAGTCGAAGGCTTTTGGTCT
LmjF22.1700	CACGCACCGACATTTACAACACACACAGACCTTTACAACACGCACCGACATTTACAACACGCACCGACAT
LmjF23.0040	CGCCACGCAAAAAGGGTGGCCTCGGTGAAATGCACATCCCGGTACTGGCGGACAAATCGATGGAAATCGC
LmjF23.0090	CGAGATCTCAGCACTGGAACTATCTACCTTGTGTGTGTTTCAGGGAATTCCCACCCCCGGGGAGAAGTTG
LmjF23.0170	CCACTGCGCAACGGACGCTGGTCACTCCTTCCTGTCGCAGCCTCGTTGGGAGAAGAGAGGGCGATAGCGG
LmjF23.0200	CAACTCTGCATGCAACTTCCATGACCACCCGCTTGTGGCCAACGGCTGCTCCGACCTCCTGGTGAGCGTG
LmjF23.0260	GGAGGAAAAGGCGAAGAAGGCCGGTGCGTCGAAGCTGTACCTGCTGGACCTGCGGGAGG
LmjF23.0400	ATCACGAATCCGATGCTACCGGTCCTACGAGCCTCTCGGCGCTTGCCAATCCAGTGGTTCTGGGAGCAGC
LmjF23.0460	CCTTGGACCGTGCACGAGCAGAGACACCTGGGAAAAGGTACCCGCCAAGTTCGTGAAGCAAGGCTCACTG
LmjF23.0547	GGCGCTTGTCATTGTGTACGTCTTCAACGAAGGACACTACACTCCATTCACAGCGCGCTTCACCATCTAA
LmjF23.0640	GGAGTCGTTGCTGTTTACCTGGTCTGCAGCATCGCGGTGGTCTGTGTGACTTTCATTTGCTTGTGGTTCT
LmjF23.0670	TTCCAGATGCCGACCGAGGTGACGGGCCGCATTCTCAAGCAGAACGACAAGGGGGCC
LmjF23.0790	TGTGCCTTGCTGCGGTCTCTGTACCCTCGGCTCATGGCTGCGTACTACACGATGGGCGTGGTCAGC
LmjF23.0845	TATCTGCAGTCCATAGCGGCGGAAGCTGCGCGGGGGCATTTTCGCACCGCCCCTTCCGTTCAGGGAGCAG
LmjF23.1020	CTTTCTGCGCTAAGCCTGATGCGGCTCCCAAGGACGATGTGCATGAGGGTGAGAAGAACTACCAGGAGGG
LmjF23.1040	GGGAGAGGGAGGCAAGGGCAATGAGGATGGTAACGATGATCAGCCGAAGGAGCACGCTGCCGGCAACTAG
LmjF23.1050	TGCAGAGGTCCGTGACGCAGTGAGCAGCACGGTTGAGAGCATCAAGGACAAGCTAAGCGGTGGCTCGTAA
LmjF23.1060	GGGAGAGGGAGGCAAGGGCAATGAGGATGGTAACGATGATCAGCCGAAGGAGCACGCTGCCGGCAACTAG
LmjF23.1070	GGGAGAGGGAGGCAAGGGCAATGAGGATGGTAACGATGATCAGCCGAAGGAGCACGCTGCCGGCAACTAG
LmjF23.1080	TGCAGAGGTCCGTGACGCAGTGAGCAGCACGGTTGAGAGCATCAAGGACAAGCTAAGCGGTGGCTCGTAA
LmjF23.1082	GGGAGAGGGAGGCAAGGGCAATGAGGATGGTAACGATGATCAGCCGAAGGAGCACGCTGCCGGCAACTAG
LmjF23.1086	TGCAGAGGTCCGTGACGCAGTGAGCAGCACGGTTGAGAGCATCAAGGACAAGCTAAGCGGTGGCTCGTAA
LmjF23.1088	GGGAGAGGGAGGCAAGGGCAATGAGGATGGTAACGATGATCAGCCGAAGGAGCACGCTGCCGGCAACTAG
LmjF23.1380	GCGAAGTTTTTTACGAAGCGCTCGGCGTTGATGGCGATCCGGGAGGCAAACCTCGCCCTACAGTCGCAGA
LmjF23.1445	TCCATCTGACGCTCCCTCCCACCCTCCCTCGCTTCACTAGTCGTCGCGCTTTGGGCCTTTTGCCCATCCG
LmjF23.1490	CACCGCCCTTTCTCTCTGGGGCACGCTGGTTAGCCTCGACCTCTCTCACAACGGACTCACTTGCGCGTGC
LmjF23.1640	AGGGGTCTTCTGCCACACTGATGCAGTCGCGACATGAGCAGGAGTCTATGGAAGAGGAACAGCGTGGTTC
LmjF24.0200	CTTGCCGATCCACTTAACGAAGAACTCAGAGAGAGCGTTCTCAGTGGTCTTCTGCGTCCTGAAGAGCTCG
LmjF24.0220	TTTGCCCGCATCGATGGGCAGTGCGCCCCTGGCGAGGTCTGCCTCGAGCTCTTCTACT
LmjF24.0360	CTGCTGTATTTCTGAGCCGCATGCGCCATGCCCTCGGGCTGGATCACAAGTACAAAGAGGCGCTGCTCAT
LmjF24.0450	ATGGGGAGAGCGGTGCGCGCGACCTGCAGTTTGCACATTTGGACGTCAACTTCAAGCGCCTGATGCACGT
LmjF24.0460	TGAAGCTGAAAATACGCGCCTACTCCTCCTGTGGCGCGGGTGGTCGGATTGATCCGTCGCTCGTCTCCAT
LmjF24.0620	ACGACGAAAAGCAGGACTGTGCATATGTACGCCGGCTGCCGGCACGGCTGAACGGATGCGCAGTGCAGGA
LmjF24.0700	CTCGCCTCTGCGGCCTCATCAGCGTCGTCTGAGCAGCTGCCGAACGGCACAACTCGCAGT
LmjF24.0820	CTTGCTCTGCCACCCTGCAGAACGCCATGAAGCCTCTCTTGTACGAGTGGTGTCGGTCGGTAGAGGAGAT
LmjF24.0830	CGCGCCGGGCTTTCGACCGACCGAGACGATGAAGGGACTGAGTGCCACGCTAAACGAAATTTCGGCGAAC
LmjF24.0990	CATCATGTATTATCAACAGAACTGGTCCGTGTCCCGCTTCCACGTTTTGTCCTCCAGCATTGCCCCGTGC
LmjF24.1110	GCAGCGGTGTGTAGACACAGTGGCAGCAGTCCACCTGACGAAGCGACGACTCATGGGTATGCCGGAAGCG
LmjF24.1240	TGCACCGCGGTCGAGCGTTCCGTCCGTCCGTCTGCATTGTCCTTAGCCTCAAGTCCCTCGACAACTTCGT
LmjF24.1360	GCGAACATGGCGCCGTTTATTACCTCTCTCGGACGAGAGCCGTCCATCAAGCTGGTTTCCGTTTTTGCCC
LmjF24.1470	TCTTCCCGCTCAGAGCGGCGATCGAGCCACGGAGGCCAGGCCAACCCCCAAACGGCGTACGCCTCGATGC
LmjF24.1730	GCTGTGTCAGTGCGCTGACCCGCGGTTCCCCAACGGGCTTTTTCTCAGCGAAGAGTTGGAGGTGTATTTC
LmjF24.1840	ATGGATCACTCCACCCTCCCGCAGGAGATCGACGACATCACCTCGTTTTTATCTCGCGTTCTGCCGGAGA
LmjF24.2010	GGGTATGCCACAAGTAACTGGAGAGGGTGGCGACCCTCGTGTGAACCTGCTGAAAGTACAGGAAAAGCTG
LmjF24.2045	CTGCTTTCACACCTCTAGCGTCTTTGCTCTAGCTCTTCCTATGCACATCACGCCACCCTAGAGCGAGCAT
LmjF25.0080	CAGTTCATGTCTGGTCCAATGATACGTCGCCCCGTCATGGAGCCACACCTCATGCAAGGCGAACCGATGC
LmjF25.0420	CAGCAACCCGGTACCGATAGGCATTGACCCAGCGCGTCCACCTGCGCAGGTCCACTCACTTTCATCCACT
LmjF25.0450	CGCAGGAAAGACGTCCCTCGTTAATTCCATGGCGCTCAGCAATGTTGGTGCTGTCAGCAACCGCTACGGC
LmjF25.0670	CCCCTTCAATTCCTTCCTCAACTCCCGCTCCGGACTTCCACCAGAGCAGAACTCGTGGGTCCAGCCCCAA
LmjF25.0780	CGCTTGTGTCTGTCCTGTGTGTAGAGGCCACCTATAAGATACAGAGAGTATTCGATAGGGCGCTCTCGGC
LmjF25.1060	AGACAATGCCAGCGCGCACCGCTACATGAACGGAGTCGATCATACGGCTAACACGCATTCAGTCTCCCGC
LmjF25.1080	AAATCCTTCGCATTTGTAGAGTTCGTCTCCGCGCAGGCGCTGACAGTGGCGCTGTCACTAGACCAAACCT
LmjF25.1110	CGCGCCTGTTGCGACGTCGGCTGTGCACATCTACGACACTGTGCAGGGGACATGGTCTGCGCAGTACGAG
LmjF25.1750	CGCAAGACTTCCTTGTAGGTGTGGCGGGCAGCTACACCAGCACCATCGAGGCTATACCCCTTACCGAGCG
LmjF25.1820	GGACCAGTCGGAAGCCTATCCAGAGGATGCACAGTGGGCCGGAGCGGCTTTGATGGCCACCGAGGATGCG
LmjF25.1830	GTGAGCCGTGGATGCCGAACCGGCGCAGTCCGACATGTGTCGTGGGAACCACTCACAGCTTTGGTTGTCA
LmjF25.2060	GTTTGGGCAAACTGACGCCAAGGGCGGCAAGCCGGATGACATCACTGTTCTCCTGAGCCGTGTGAGTACA
LmjF25.2280	CTGCTCTCTCGTGTTTGTGTTCTTCACAAACGAGATCGTGGCCGCTCGCATCACCGTTGGAGTGACGGCG
LmjF25.2440	TGATCGGGCCCAACCCGGCATTCCAGAAGACGCTCGCCTTTGATGAGCTTCGCGTCGATGAGGTGAACCG
LmjF26.0400	CGCTCCCTCGTCGTCATAACTGGGGAGGCCCGCTACGGCTGGACACACTGTATCAGTGAAAAGAGGACGG
LmjF26.0520	TGGCGGTGCGCATGCAGCTGCCCTCGCCGGTGCCGCTCTTCTTTGCCGCCATCTTTGTC
LmjF26.0870	AGCACCATAAGGCGACCCACCTGCTGCAAGAGAGCTGGAAGGTGCATTACGGAGATGGACCAGTGCTGCC
LmjF26.0990	CGTCTTACGCGCAACTGGGAACGAAGACCTACGCGCTCACGCTGGAAAGCCCGACAGGCCCG
LmjF26.1180	AAGATGGCCATGACCGGCGTCGCCCGATATTTGCGCAGCACCCAAACATTCGATCCAACTGCTTTATCGG
LmjF26.1280	AAGCCTACACGCGTCAGGCATGGTCCTCTTGCTCTGGTCGACTGCCTTCCGCCGACCCGACGTTCATGCC
LmjF26.1390	AGCCAGAGCAGACTCACACAAGCCTATGGTGGTGAGGGTCTTCCGTCGCTATCGCCCCGCTCTCAACCTC
LmjF26.1440	TGGACTGGGCATGCAGCATTCGGGTCGACCAAGACACCTTGCTGAAGGCGTTTTCGCCGTACCAGGGGTA
LmjF26.1820	GCTCGCGTGATTGCAGGGCTGCTCGACTACTATCAGTGGGCGCAGTACGATACCTCTCTTACGGCACTCG
LmjF26.1840	GGCCTCCATCACGACTGCCAGCAGTGACTGTTCCGCTCGCCCCCGACCACTGGAGCAAAACTACTACCTC
LmjF26.1860	AGGACATCACGGAGCTGCTGCTGAAGCGTGGCGAGGGATTGGAGATGCTGGAGACGATGTCGATTGTGGA
LmjF26.1950	AGGAAGTGATTACTGTCGACATAGCCGACGAGACTGAACTGCCGGCGGGGTACACGCGTGTTGCGCTGAG
LmjF26.1960	CACAGACGAGTATAGATCTTACCGACACGGGAGCGGCTACGCACGATATGACGGAGTCGGCGCCAGCGAT
LmjF26.2120	CCGTCGGTGTGCCAGTCAACTCCGCTCGAGTCGGACGATAAGACTGCTTACATGCAAGGCTTTGTCATCA
LmjF26.2170	GGATGACATACTGTGCATTGAACTAGGCATTATTCAAGAGGCTACGGTGGCACTGCACCCGCTAGGCGGG
LmjF26.2190	AGCGAGGAGCTTGAGAGTCAACAGAGGCTACATGACAAGGGCAGTGATGGCAGCGGTCCTTCGCAACTTC
LmjF26.2380	AGGCCATGCGAAGACGCGGGGCTCGTCTGGAGCGACCGGCAGGGGCGCAGGAAAGCACAAGTCTCACACC
LmjF27.0020	TCGACTGGGAGCGATCGAAAGGGCAGCTGCTCCGTGAAAACAAGGTCGTGCCAGTGAGCATGTGGCGCT
LmjF27.0240	AGGCTGAGGAGGCTGCCCGTTTGCAGGCCGAGGCTGAGGAGGCTGCTCGCCAGCAGGCCGAGGCTGAGGA
LmjF27.0380	GATTACAATAGATTAGTAAGCCTGATGCGTGTGAACGAGGGCTGGCTGGAGCCCGTTTTCGTCCCTCCGG
LmjF27.0490	GGTTGCCCTTCCAGGCCTGTCTCTGGAGATGCTCCGTGCACGTTGATCATCTACACACCAAAATTTGCGC
LmjF27.0500	TACACTAAAGACCGGGGCACGATGGGCGAGTTCTTCGTCTCCATCTACCCGGACATGGCCAAGGTCACAC
LmjF27.0510	CCGTGAGCATCTTCACCCCGAAGCAGGTAATGGTAAGGTTTGTTGCTCCTCCTGCCGGGGCACGGCAGCT
LmjF27.0660	CTCGATCTTCCTTGTACTGGCGATGGCCCTTGTTTTCGCCCTCATTATGGGCAGAGCTCGGCAAAAGGGC
LmjF27.0745	AGCGCGCTGCGCACCTACGCTGAGCATCCGGTGCACAAGGCGCTGCAGGCGCGCTTCCTAAAGTGTGTCA
LmjF27.0870	TGAATTCAAGATGTGTACGCGGCGCAAGCTGGAGCTCTCCTCCATCTCCGACGAAGAGATGTGCGCGCTG
LmjF27.0875	GCTGATGATGTCACCTACGTCTCCGCCCGCGTCCAGCTCCGCGGTATTGCCCGTGCAACTGTGC
LmjF27.0960	ACGGTGGCCTCGCTAGTCCCCAATCACATGGGGGATGAGAGGGAGTGGGAGCTGC
LmjF27.1190	TGTGAAGAAGGTTGTGAAGGCTGTGAAGACCGCGAAGAAGTCGTCGAAGAAATCCTCGGCGAAGAAGTAA
LmjF27.1230	CAAAGTTTGTGTGGTGGCTCGACCGCACGCGGCGCATCAAGCGCGCTGTGGACACCATTCACGGTGTTCC
LmjF27.1240	TGTGAAGAAGGTTGTGAAGGCTGTGAAGACCGCGAAGAAGTCGTCGAAGAAATCCTCGGCGAAGAAGTAA
LmjF27.1245	GGACACGCCCTCGCTCTTGCGTGCTTGCCGTTCCCCTGTTTACTGTCCACGAAGAGGACGCCGTCACGGC
LmjF27.1370	CCATAGAGAGGTCATGAGGAGGGAGCTCCCACGCGATGCGAGACGCTCCCGAGGCGACACGTCCTTCGGC
LmjF27.1470	GGGGGTGCAGCCGTACACCTGCACCGTCAGCAGCCGTGTCGCACTCTTTTTCAAGGTATCTGGCGAGC
LmjF27.1640	CGGCTCCAAGGCCGTAGACGAAATCGAGGCCACTCTCAGAAACGCCAAGTCCTACACGATGAGTCGCGAG
LmjF27.1710	TCATGGACGGCAGCGGCTCCACCTTTGCGACGGTGTGCGGCGATGTCAAGGAGAAACTCGGC
LmjF27.1720	TCAGCACGGCCGCAGGCGGTGCTGATTGGAAACAGCGGCATTGCACGCAAGCCGCGCCCTATCCAGAGTC
LmjF27.1740	AGTTCGTCGCCCGTTTTCATCAGCCGTGCTTCCTTGCCTGGTCACATCGAACGATTGGCCACCCGGATGC
LmjF27.1770	TCCGTGTGCAGCATGTGGGCGTGTCGCCCTTGTTCACGAACCCCTTCTACGGCAGCATCTACGGC
LmjF27.1820	CAAACTCTCGTAAACGACCGTGACGTGGCGCTCGAGAAGGTTCAGGCTGCTCAGCTTGAATCCCGCGCTG
LmjF27.1840	GGTGCGAGTAGCAGCGGAAGGGTCTCAGGCGGCCAACAGACAAGCGCGACTGGACACATGACACTGCTGT
LmjF27.1950	GATGGAGTCGCTGTAACTACTATGGAGGCTCCCCCAACAACTCGCATCGCGCACATGCACTTCATGCCGA
LmjF27.2100	CAAATCGGGAGAGATGCTTATGGGTACCCGCGTAAAGATTGAGCAACGACTTCCACTGATCTGCCGCCGG
LmjF27.2590	ACGGTCGTGGATGAGCTTGCTTACGACCCGTCCGTGCCGATCATTCTTGTGCTTTCGCCTGGCGCCG
LmjF28.0090	AATGAGCAGGCTTTTCACGACACGCTTGTGAGTGCCGCTTACCAGTTGCGGGCCCGCCAGCGCGA
LmjF28.0150	ACCGGCGACGCAGCAGCCCGCTGCCTTTCCTTGTATCAGATCACCTCTGCGGTGGCGA
LmjF28.0350	CCAGTGATCGCGATTCGTCGGCTGGAGCAATCAGGCACCGTGGGGGCCTCCACTGTCACTTTCTATGGCG
LmjF28.0430	GTATCGGCTGGCTCGCAGACTGGGGCGTACACGATCGACCTTCGCTTCGACCCGACTCTGAGCTTCG
LmjF28.0840	TTCGTCGGCGGCAACACCATCTTCCCGACCGCGCGCGATCTCGACATTGCGGCGAAAGGC
LmjF28.1165	ACTTCGGGAGTTTACGGAAACCCTGGCGCGGAGCACCTCCGTGGGCATCCGGCTGTTCTCGGTCAACGCC
LmjF28.1220	CGCCATTTGCGCAGGTCCCATTTGGCAGCGCATCGGAAAAGGCACATGCACCAGCCTGTGCGAATCCTGC
LmjF28.1770	GCGCGAGGACGACTCTTGTACGAGTACAACATGCCACCGTCGGCACGCGTGACCAACACGACCGAAACCG
LmjF28.1780	GAGCACTCCCTCGCCACGAACTACGTGTGCGACTGCGTGGACGGCTCCTGCGCCGGCAGCATGGCCTTCG
LmjF28.1930	CGCGATGATTGCCGCTATCGTGATGCACGCGATTGACGGGACGGTCGGGTGGATTGCGGAGCGGTGGACC
LmjF28.1990	CTGCGCACTCCTTTCAGCGCTCCATGAGTCGCATGAGCCAAAACACGAGCACCACAGTTTTGGAGCGGTG
LmjF28.2210	CAGCGTGAGGAGGCCCAGAGGAAGAGGGAGAAACTGAAGGAGAGGGACATCAAGGAAGCGGAGGAGATCA
LmjF28.2230	GACCTCATGAAGAAGATTGCCTACTTCAAGAACCGGTGGCGCCGCTTTCACAACGTTTCTGGCGTGCACG
LmjF28.2450	CGCACCACGAATGCGACCATGGCGTCGACAGTGCAGTGGCCGCCACGTTACGTGGCGCGTGTGCTTGTA
LmjF28.2965	CGCCTCGAAGCACTGGTGTTTTTGGCGGAACCCGCTCGCTTCTCTCCAGCGCACATGCTGGTAAGACGCC
LmjF28.3010	CGCATTGGGAAAGGCAGTGTGCGGTTTTGGAGCGGGCAGCGCATTCGGAATTGTCGGAGGGTTCGGATCG
LmjF28.3030	GGCGAGTTTCGGGGAGCCACCTGCACAGATGACGGAGAGCCTCATTCGCAGGCATTTATCGAAGGCGTTT
LmjF29.0110	CGTCGCGAGGCCATGAACCAAGCCCCCGTCAACGATGCCTTGATCACAGTAATCCGCAAAGCACTCTCAC
LmjF29.0280	AAGGGTGCTCAGAGCGTGATCACGACAGACGTCTGCGTCCCCATCAGCCGTCTGGCGGAGTGTGTCGAGG
LmjF29.0320	TACAACCCCGGCAATGCCATGTACTGGGGAATGCGCGCGCTGTACCACCTGGAATTCAACAAGCCGCGCG
LmjF29.0330	GCAGATGAGAGGGGAAAGAAAGGCGGTACCACGATTGTCACTCCTCTGACAGACCCTAGCGACACCACTG
LmjF29.0530	TCCCCTGCCGGGGAGAGAGTGAGCGATTGCCCACCCGCCTCGAGCGCGCACTGGTACCCCAGCACCATAC
LmjF29.0800	TCTCCTTTTGTGTCTTTGGTCGAGGAGTTGAGCCGTCGCATGGACCACGTTAGCAGCGCTCTCACTGAGC
LmjF29.0830	AAGAATCGCGGCCTTTCTTATGTGCCGGGAAAGCTAAAGTCCAACCCGAAGGCCACCTTTGAGCCCTGCA
LmjF29.0880	CGACGAAGACCCTACCACTACCCAGGCGACTCAGGGATTCAATATAAAATCCATAAACTGTGAGGGCTTT
LmjF29.1000	AGTGCGTTCTTTATCGCGCAATCGGGGTAGTATCCCTGCCGCCGGACGTCCGCCTTTGGGTCGCGTGAGC
LmjF29.1260	GCCATCTCGGCCTACGCGAGTTCACTGAATGCGATGGCCAACGTGTACACACACGGCGCATGCCCTTTGC
LmjF29.1370	AGTGGGAAAGTAACTCGGCCGCAATGAATGTCGCCTCCGGTAGTACCGACTTCGCAAGCATAGCCGGAGC
LmjF29.1460	ATGAAGTCGGCATACCCGATGCGTGACCACCGCATCCGTGTTCAGAGCTCGTATGACACAACGCACGGCT
LmjF29.1470	GCGTCGTAGCTACATTGGTCACCCGGACCACCGTTCCTACGTGCGAACTAATGTGCAGGGCTCAGTCACG
LmjF29.1480	CCGCGTCTCCTGTTCTTTTCTTTCCCCGTCTGCACGTCGTATCGTTTCCTTTCGAAACTTTCGGTGGCAC
LmjF29.1490	CGCGTTTTCCATATCTTGATGAGGGAGTCGTGCGCACCCTGGAGTGGATCGTTCTGAAACGTCGCAACAA
LmjF29.1610	GGCCTACATTGGTGGGCGGCATGTGCTCTGGGGATGACTGTCATGTACGGTGCCACCTACGTCATATGCC
LmjF29.1620	TCGAATCGGCCAATGACATCTCCGCGATGGCGACATGCTTTGCTACCTTCGGCTGTGCTGTGTACCCCAC
LmjF29.2120	AACGCACGCAAAATTGTTGGGTGCGGGCATCTTTTGCATGTGTACCGCAGTGTTGAGCTACGTGCAGACG
LmjF29.2580	CGAAGCCAACTTTTGGATCCGGGCTTGCATTTGGAGGATCGTCATCGCTCGGGGCAAGCACGGGTGTCTC
LmjF29.2880	AGTCCGTTGACTTTACCGGTTGTCGTGGGGTGGTGAGTCTTGCACCATTGTCCGGGTCACCACGGTTGCG
LmjF30.0070	GTACTTCAGTGGGACCCCTATGCTAGGCTTCTCTTCGGGCTTTAGCCGCATCAAGGGAGGCAAGATGGTG
LmjF30.0190	ACGCCGCCTTTCTTTGCCTGCCCCAACGTGCAGGGGATGACCTTCTTTGCGAGGTACCCGGACAGTGGCA
LmjF30.0660	GCGGACGATTCTCTGACAATGGTCGCTGCGGGTACATTCTTAAAACCGACATCGACTCCGCTAAGTCTCC
LmjF30.0860	CCGATATCGCAGTTCCGTGGCAGGGGCATGAACGTTGGCGGCGCGAGCAAGTTGTCGTGCGTGACCGT
LmjF30.1170	CTACTACTACGGCGTCACCGTCGCCGCGGCGGTGGAGGATCAGAAGGTAGACTGGCTTCTCGCTCTGCCA
LmjF30.1180	CCTGATCTGTGTTACACGAGGCAGCGATCGCATGATTCGCGTCTCCTCCCTGGCGCGCGGCTACGCGGAG
LmjF30.1190	TCTTCTCGTACATGACCGAGGAGGATCGCCCCGACTACCGATGGCTCCTCGTCGGCCC
LmjF30.1220	TGCCGGTGGAGAGCCTGACGACCACCTTTCTCATCTCGCACAAGGAGACGGGCCCTC
LmjF30.1410	CCGGCAACCCCATGAATGCGCCGGGCAGCCGCCCTGCTGTCCACAGCCGTCTCGGTAATTGGCACTACTC
LmjF30.1545	GTGCATGAAGGAGGCCACCTCGAAGCGGCAGGTGGGCCAGTTTGTGGAGGGAGACTTGAAGG
LmjF30.1900	GGTGAGCACAAACCCTTCTTCATTTGCATCACCGCGCGCGACCCGATAACAGGGGCTGTCAAGGTGGAGA
LmjF30.1985	TTCGCCGCAGAGGCTGACGGTGCCCCTCCACAAACGAAACCAGAAGATCGGTTACGCGAGCGCG
LmjF30.2010	GCGCGCACCCGAGACCCCATCCGACCCTGTGGCTTCCTTCAGCTCGTTTCCCACAGATCCGA
LmjF30.2330	CCTGGTCAGATCTCCGACGACTACGGCACCAACCTTGACGAGCACTCCGAGCATGGCGCCAACCAGATCA
LmjF30.2370	CAAGACAACGATTCTGAACAAGCTAGGCGTGGCCGAGGAGCGCTCCGTTGAGGCACCTGAGGGACCAACG
LmjF30.2500	GGGGAGTCCCGCGCCAAGGGGCATCATGTGATCGACTTTATTGTCGGTTACCACCGCTCCCTCAAGAACC
LmjF30.2610	AGAGGTGCGGGCAACCCGATGCAGCAGCAGATGGCTGCGCTGGCCATGATGGCTGGTATGATGAGCCAGG
LmjF30.2950	ACAACCCGACCACCGCGTGGTCTGTTGGGGCGCAGTTAGTGGCACTTAACTACCAGACGTGGGACGA
LmjF30.2980	GACCGGTCTGATGACCACCATCCACTCCTACACGGCGACGCAGAAGACGGTGGACGGCG
LmjF30.3300	TGTGGGACGAACAGAGCGCTGCGCTAGTCTACCTTGCTACCCAGCGCAATCAAGAGGTGGCGGCGAGTGT
LmjF30.3430	CCTTCCCTGAGATGTACGCCCTGGACACCGACCTGCAAACGCTCTTCTGGTTCTTCACGATGGGCTTCGA
LmjF31.0130	CCTCACGAGGGAGTGCACACGGCTTGCGGACGAGCGGAACACGCTGATTGACGAGAACGGCCGGATTGCG
LmjF31.0260	CTCTAACACAACAGCGTCAGGTACCGGCGTGGCCGTCCAATGCAACAACACAGACACAGGCGTTTCCAAT
LmjF31.0440	AGTGGACTGGACCATGGAGCTACGGTTCGAGGGAGTGGGATGAGAATCAGGATGCCTGCCTCCTCTGCGG
LmjF31.0450	ATCGGGGAGTCCGGTGAGGGTGCGGCACCTGAGGAGCAGAAGGAGGGAAAAGCAAACGAAGAGT
LmjF31.0830	ATTGTGAAGGGCGACGACGCGCACAGTCTGCATGCCTACGTGGGTGTCGACGAAGGCAGCGCGC
LmjF31.0920	GGCGTGCGCCACTGCTCTCCCCTCACTACTTCTCGCATCTATCCTACGCAAAATGTCTGGTATCCCTGAG
LmjF31.0930	ACTCTACGGCCCTGCCTCCAGCGAGTGGCACATGATGGCATCCTTCCTGCGCAAGCATCTGGAGGGGTAA
LmjF31.0950	AGGCGTGCGCCACTGCTCTCCCCTCACTGCGTTTCGCATCGACCCTACGCAAAATGTCTGGTATCCCTGA
LmjF31.0960	ACTCTACGGCCCTGCCTCCAGCGAGTGGCACATGATGGCATCCTTCCTGCGCAAGCATCTGGAGGGGTAA
LmjF31.1040	GGCCTCCGCGACAGTGCTGCCACTCATGAGAGTCAGCTGGATGGTCCGTCGATTGCGCGG
LmjF31.1050	CGTCGACAAGAAGAACATCGTAGAGGAAGCCACGACTGAGGTCGATGGGGTGCTCAGCGCTCCTGCAGTG
LmjF31.1090	TAGACTTCCCACACGTACGCTCTCCAGATTGGGCTACTTTGAATTCGATGGAGTGCGATGCCTCGGAGTC
LmjF31.1165	GGCGAGTTGTCACTGTCGCCCACGGATGAGCCGTGCGTGCGCGTCTCGTACGAGAACAGCCA
LmjF31.1330	ACGCGGCTTTGGCTTCTTAACTTGCACGCACCAGCTGCACTTCGACCTCCACGCCTGCGAGCGTGCC
LmjF31.1400	CCAGTCCGCATAGACCGGTACGTCATCCGCCGCTACGAGCATGACGGGGCGCGCTTCTTCATTGGTGTCA
LmjF31.1440	GCGTTCGGAGGATACACTTTCAACAGTGCAACCTGTACGGCTCCTTCCCCGCATCCTGGGCACGGATGCC
LmjF31.1450	TCTCTATGGCATCCGAGTCGATGACAGCCTCTTGGCCGCGGATTGCTCGACAGCCAACGCGTGCAAGTGA
LmjF31.1460	CTATGGCATCCGAGTCGATGACAGCCTCTTGGCCGCGGATTGCTCGACAGCCAACGCGTGCACCTCTTAG
LmjF31.1510	CCAGACCAGCACCACAATAATGGAGGATGCCGGGGTGCCGTGTGGCCAGGGTTGCGGTTCTGTAGGCGGA
LmjF31.2070	CTTCACTACTGGGACAGGTACGGACAGCCTGTCTTCTACCTCATGTTGGGCAGCGTTGACGAGGAAAACC
LmjF31.2220	CACGCAGCTAGCAGTGAGCGTGCCAGGACGTCGTTTCGTTCACTGTCCTCCTATGCACCCATACAACGGC
LmjF31.2240	AGTCCGGGCAACAGTCCTGAGAGGGGGAACCACAGCGTGCCTAGCGACTCACGGA
LmjF31.2280	GGGATGTAGGCGGTCAGCAGAAGCTGCGCTCGCTCTGGCATTACTACTACCAGGGCTCCAACGGCGTCAT
LmjF31.2300	CAAGGGTCACATGGCCGTCGCCCTCATTGCGCAGCGCCACATGGACCCGAAGCTGGTGAAGAAGG
LmjF31.2660	TGGGGCAGTGTGGAGCGCTCACAGAAGGTGTGGTGATGCGTGTTGCCGTCAATGCCGCCGGTTGACGTTT
LmjF31.2670	GCCGCAAGGAGTGTACGATGCGCAGTACTACCCATCGGCGCACTCACAGATAACAGGGAGCTCTTCAGCA
LmjF31.2785	TGTGCGAAGTGGGCGCGCTTTGTCTTTTCATACGGCGAGGGCGTCGGCTGCGTGGACGCG
LmjF31.2790	TGTGGGATGTCGGTGGCCAGGACAAGCTTCGCCCGCTGTGGCGCCACTACTATCAGAACACGAATGGCAT
LmjF31.2900	CCAGCTACCTCGTTAAGCTGGACGAGTCTTACAACGCGCTGCACCCCAACTGCCGCTTTAGAGCCTTTGT
LmjF31.3000	AGCGTCGTCCTCGGGGACGGCTGTCGAGCAGGGGATATCGCTGTGGAACAAGCGCACA
LmjF31.3035	ACTGTGGAGGAGGGGCTGTCGAGCGAAGCTGTGCTACGTGACGAGCTCACTGACAGCCAGCCC
LmjF32.0080	GTGTCCACAAGCAACTCCGGGAGAAGCGGCTTGCCCCGATTTTGATCAAAGAGGCGACGCGCCGCG
LmjF32.0080	CGGCGACGGTCATCTTCGATATTACTTCTACAACTGGGCGTATCCAAAGATCAAGCCTTCTCAGGTTGCC
LmjF32.0210	GACGAGTCGGAAAGTGGCCAGGCCACCTTTCAGCTCACCGTCTTCGCAACCGGAGCTAAGGGTGACGACA
LmjF32.0280	GACGGCAACGACACTCAGCTCCTCGGCAGCGGGGAGTCGATCATTGGCTACGGTCGCTGCTTTATTCCCA
LmjF32.0400	GCGGTACAGCAATCTCCTTCAACGATAAGAACCGCAATATCGTCGATGACCTGATTCCGCTCCTGCGCGA
LmjF32.0470	GGTGACTTTTATGAAAAGGGCTGCACCACGTCAGCTGCAGTTCCTCTCCCTGTGGGCCCGTGGAATGGTA
LmjF32.0620	CTTTGTGGAGTTGACGGAGAAGCCTGTAGCGTACCAGTGCATGCCCGGTCACGCATGCCGGGGTGTGACA
LmjF32.0795	GCGCTGCGTTCACACTCAGGCCACGTGAGAAGTGAGTCTGCGAAGGCGGCTTTAAACCGGCTTGGGCGTG
LmjF32.0840	CCGCGCATGAACTACGTACAGTACCAGCCGTTTGGCCAGCCGCCAACCGTCTTTGTGAGCGTGACCCTCG
LmjF32.0985	CTGCATCAGGCGGCAGACATCGCGATTGTGTCGCAGTACTATTCCCCCGTCGCTGCGAGCGCCATCACGT
LmjF32.1230	GCACAAAGTGCCCAATACCCCCCTGAAAGCCCGCTACGAGTCTCTTCCAGCTCTCCGCTACGCAGACATG
LmjF32.1540	CCCACCTCTCTCTCAGGCAGCTGTGACTCGGCAGGAATACTGGCCGCGCCGCAGGACAAC
LmjF32.1570	CGCAAGCGAGCGCCGTTAACGGAGGTGCTTGAGAGCAATCTGGCCCCACCAGAGCTGTCTTTCCCAGTGT
LmjF32.1590	GTGAGCAAGCCACTGTGTGCGATTTGGCGTGCCAAGGTGCATCGCTGTTCATTGGGGGCGAGGCGGGC
LmjF32.1630	TGCGCTGGAGAGCCTCTGGCAGGCACAGAGAGAGAAACAGCATCTTTCGGTCCGTGGGCGCG
LmjF32.1790	TGCGATGCTGCCCTCCTGCCACTTCTCACGGTTGCCGTTCTTGAAAGCGGTGGGGCACCGCTTATCGTTC
LmjF32.1810	GCGAAGCGTACGATCGCTGAGAGTGCCTCGACGTGTTTCGAGGGCGTCGTGTACAAGAATAACCACAACG
LmjF32.1880	TGCGAATGCCGACGCCGCCGACGCCTTGCGAATTTCTCGAGGACCTCTCTCTCGCCTCC
LmjF32.1950	CCCTCCGTCTCGCATCAGGGCTCGGTGATGCCACCCGACCTCCCGCAGTGTGTATCACTGTGCGCGTCCT
LmjF32.1990	ACGGTCAGATGGCGCTAAACGGCATTCCGCGCCGCGGACCGGCGGACGGGCTGCATCCTTGCACGGCAGA
LmjF32.2140	TTCACCTTGGGCGCGCCAATGAAGATTCTCTTCACGAGTCGGCTCTTTCCGCGCTCTGTGCATTACGGGA
LmjF32.2220	CGTGCTCTTGTCCAGCGCCAGGATGGGAAGAGAACTTGCACCATGGAGCAAAGAAAGTGCCCAGTCCTGC
LmjF32.2270	GGAAATGCACACGCCGCCCTCCAGCCATAATGTGATGCCGCCCCCTGTGGGAACCGTAATGGACGATGAA
LmjF32.2400	ACTCCGCACATTGCAGTGCCTGCGTAAATGGAACCAAGTACAGATGAGCTGTGACGAGAGTGCTGTGCGG
LmjF32.2740	AAGCCGCGGTGATAGACTGCAGGGATAGCGATCGAGACTGCGGCTTCATCGTGAACTCGATCAATATGCC
LmjF32.2950	TTTTCCCGGCCCTTGTGAAGTACTTCTCCTCTGGCCCGATCGTGTGTATGGTGTGGGAGGGTAAGAACGT
LmjF32.2998	CACCGTCAGTGTGTAGGTTCACGAGACGACGTTTCAGGCCGAGATGGATCCGCGCAGCCAGTCGCCG
LmjF32.3150	AAGAGGATTGGTTAGGTGGGGATTCGAAGCGCGGAGAAGGGAGTGATGCGTCCTTGCCAGCAGCTCTATC
LmjF32.3160	CAGCCGTTGTTGGCCACCGACATCCCAAGCTATGAAGATCTCTACGCCTACTGGTGGTACACGCAGCAGC
LmjF32.3350	GCTACATTTGGGTCATCCAGAGCGCCACGTCTTACTTCGCACCTGGACAACGAAAGACAGTCTGCTCCAC
LmjF32.3370	TTGATCGGACACAGCGGGTCGTCGGGATCCTGACGAGGGTGTGCTTTGTGGGCGATCGACTCGCGGAGAG
LmjF32.3410	AAGCCAGACGCTTGCTCTGCTTGTTGAACCACGCTGCTGGCCCCGGGTTTCTGACGGCTTTTCTGCACGA
LmjF32.3420	GAGCCCTTCTCTCGCTGTTGGGATGGGGGTTGAGCGTGATCGTCTCTGGCGTGTGCTGGG
LmjF32.3690	ACGCGGCATCCATGTGGGACGAGACCCGTAGTGTGTCCAGCTCTGTCCGCTCTATCCGTCGCC
LmjF33.0115	ATGCCTTCCACAGCGGCGAACGTTCGCTTCAACGCGAGTCGCATGCATGAGCACCTTCTCGGCGGCAC
LmjF33.0180	GCCTGGGCGCGACTTTGTCTTTCTCTCTCTCTCTCTCTACGCCACACAGAGCGGACCCTGGGCGA
LmjF33.0260	GCCGAGTTGACCCGCTGACGCTTACGGCAGTTGAGGTGGAGGTGGATGGTGTGAAAAAGCTAGTTGGGCA
LmjF33.0819	CCCTGGCCAGCTGAACTCTGACCTGCGCAAGCTTGCCGTGAACCTCGTGCCGTTCCC
LmjF33.1000	CGCCGCAAAGGCTTCCTTCGCTTGGCAATCCACACACAGAGTGGGCTCGTGCCCGTGTACACCTTTGG
LmjF33.1035	AGTCGTGACAACAAAAACACCAACGGGGATTCAACTGAGGCGCCCGACAAGGGCCCGCGCCAAAACGGCG
LmjF33.1150	AACGTGGCAAAGTGCATCCAGGACCAGAACGGCAACCACGTCATCCAGAAGTGCGTCGAGGTCATTCCAC
LmjF33.1240	CCGTCCCTATATCCAGACGACGGCTTTAGATGGACGAACCCGCACGTCGGCAATTACATTCAGCGCCGCT
LmjF33.1770	CGGATGGCTGTCGAGCAACTTACGCTGCAGGGCCGCCTGGTTTTCATCGGACGCATCAGCGGTGA
LmjF33.2000	CTTCCTCTTTATCATCCCCCCGACGAGCCGGATCTGGGTGATCGCGCCCTTCCAGGACACCTTCCAGTGG
LmjF33.2070	CTCTTGACGTAACAGTGAACGAGGGGCCATGCATCCCTGAAAGTGGATCGCCGCAGGCCATGGAGTCTAT
LmjF33.2270	AAAGGGAGAAGTGGTCGAGCGAGAGGTGTGTCGACCCGCTGAGGCAACTGAGTTGAGTGGGTTGTTGTCC
LmjF33.2380	GGGCAGCATGCACCCACGATGGAACAGCCATACTCATCGTCTTACCCGCCACTATCGTCCCAGTCCCCGC
LmjF33.2420	ATGACGCCAACGCATCCCACCATCGCTCATGAGCGTGGTGGTCAGAGTAGCAGCGCGGTCCGCTC
LmjF33.2740	CATCATCATTCCTGTCACAGTGGAGCGTGGTCAGCTGCGCCCCGGAACGCCACTGAGCGCGATTCGCAAG
LmjF33.2840	TCCGTCATTCAGCGCCTTCGCCGCATAGAGGTGGAAGGTCTCGAAAACCTGCGCAACCTTGGCGGCTACC
LmjF33.2910	GGAGGGGATCGCAGAATGTCTTGAAGTGTATGCGAAGATGCGAACTATCGAGAACCGCCCCTTGCGCAGT
LmjF33.2930	AAAAAGGTGGCGTGGGCTACATTGCCGTCATTCTGCGGATCGTACAGTCGGACGGCGATGTCTGTGTGCC
LmjF33.2940	AAGGTCTTGAGGTGGAGCGCAAGATGCGCGAGGTGAAGAACCAGCCGCCGCGCAGTGGTAACGTGAAGCG
LmjF33.2960	AGAAGGCAGACTACGAGACGATGCTGAAGCGGATGGAGATGATGCTCAAGGACGCTGAGGCCATCGAGAA
LmjF33.2980	CGCAGACCTCGCAGAAGCTCTCCGTGGCGTATTCGCCGCTCTTCGGCCCTACCGTGTACAAGGCGACGAT
LmjF33.3070	CCATTCCACCGTGTTACACAAAGGTCCGCACAGGTCCGCAGCGCATGAAAAGAGGGATGGGCTCTCTGCT
LmjF33.3110	ACATCGGCGACCAGGCGCTGGCCACCCTCGCCTCTCTACCGCAGCTTTTGCGCAG
LmjF33.3180	TCGATGCATCCGTCACTGGTATCGGCAGCACCACGCCGCAGTGGGTCATGAATGCAAATGGTAACTACTA
LmjF34.0190	GGAGATCCCCCCATGCGAGACGCGCCTGTTTATCGAGGGACGCCCTGCGAAGTACGAGGTGTCCGTGGTC
LmjF34.0620	GATGATTCCCTGCGATCCAACAGCAAGTTTAGTGCAAACACCATGCCAGGGACACCTGGAAGTCGGCTTC
LmjF34.0680	TAACACACAGGCTCACAAAGATCTTCGATGGCGACTGGACTCGTTTGATGCGCCATAGACCTGAGGCACT
LmjF34.0690	CGACAAGGAATACGAAGTAAAGGAACTGCGCTATCACAATGAGCTTTGGGTAGATCCTCCCGGGGACAAG
LmjF34.0705	GGCGGCACCACTGGGGGTGCATCTTTTCCATTTCACCTCCAGCTGCTTACGTCCATAGGATGGGCGGCAA
LmjF34.1130	TTGCTGCCATCCCACGCTCCGGTGCGCTTCCCATCCTGTCAGAGCACACCGTAACGGATGCACAGACAGC
LmjF34.1570	TCCGGTGCAGCACGAGTGGCGGTTTGCGCAGCAGGTGTACCACACCGCGGCGCGCTGCATCTTGATCTAG
LmjF34.1620	GCTGCTCCCGTGCACGGTCCCGGCCACTAAAGCGAACGAGAAGCCGGAGTCGCCGACAGCGCAAGAGTAG
LmjF34.2450	CCTTTTGCGTTCTCGGCACCACTGGTTGATTTCATGGTCCAGGCTGGCCTTGTGCGGGTAGAGGCCTGTG
LmjF34.2520	CTCCGCCCGTTACCCGATTGCGGCTCGCACTCTCTACTTGACTGCCGAAAGCGACCCATCGATCCGTCAG
LmjF34.2530	GGATCTCAACCATGACCTTAGACGGCTGCTGAAACGGACTATGGCCGCGCTTTCCAAGTCCAAGGATACC
LmjF34.2560	AGGACATCGAAGAAGAGCACCCGTGTGAGGCATTATTCTCTGCGTTGACTCGAGAACTGAAAGATGCCCG
LmjF34.2580	GGTGTCCACAATCCTCATCACGTTGTCCCGTAACTGTTTGGACAAGTCCAACCCTGGTTACCAGGAGCCG
LmjF34.3220	GAAACTCACAGGCGGTGGCGACGTGGTCACGGTGCGGTCGGCACACATTCGGGTAGGAG
LmjF34.3740	GAGCCGTCTCCAGCGCGTCATCAATGCCCTGCAGAAGAAGAAAGTGGCGGTCGTGCGAAACGTCTTCACA
LmjF34.3952	ACCTACCTCTTGACCTCCCTAGAGGGAACGCCTCCGTATTGCATCAGGGTCCACGTGGGCTCACTCTCTC
LmjF34.4170	AGGTACGGGATAAAGCAGAAGTCTGCTAATTTTGTTTCAGAGCCCACGGAGCGCGAAGTGTTCGATGCGG
LmjF34.4260	TCGTCGTCGATGGGTTCGCGTCATGCAGGCAAGCGGACCCATCGCCTACCATTCGTACTTGGCTGAGAAG
LmjF34.4290	GCAGGCGGCGTCCCTCAGCGAGGGCGATAAGGTGTACATTTCGCCTACGCAGTTTACGCCTCTCCGTCTC
LmjF35.0015	AGCACGGCCTACACCGAGTACGCGCGCGAGAAGACCGTGACAGCGTGTGATGTTGTGAACGCGCTGCGC
LmjF35.0030	CAGCGTTGTGATTCACGCCGATCACAAGGTCAAGGGCTACGCCAACCAGACACGGATTCTTCTCGTCGAG
LmjF35.0130	GAAGGACACGAGCTTGATTAGCCCCACTCTCGGCTTTCAGATTACTGCTCTGACGTTTCGTGGGTGCACG
LmjF35.0260	CTCCACAAGAAGCCCAGCCAACGGACGCCGGGAGAGTTGTGGACGATTACGTTCTTGACCTCGTACCAAC
LmjF35.0290	GAGGGGCTGCTAGGAGCGAGAGGTGTACGTGGAGGTTTCTACGATTCCGTTGTGGCAACTAACGAAGCAG
LmjF35.0320	ACGGTACGGACCTCGGCGAGAAGCGCATCCGTCAGCTCAAAGATAACTCGTCATTTTTTCGTCGCGGGCT
LmjF35.0450	CTGGCGCGCGACACCTTTTGCCTCTCAGACACCGTCGAAGGCAGCGTCGCTGTAGACGTGGAGG
LmjF35.0480	ATGCTCTTCATATTCCACAGGTACCATCTCTTCTTCGAACTTGGTAGGCTCTTCGGGTACGTGTCGGCTG
LmjF35.0500	CATCGTTTCACTCTCGCGCTCACACGACGTTTCAGCCCTGCTCAAGCGGCTGTTGGCGGTGAGGAAGTAA
LmjF35.0520	CATCGTTTCACTCTCGCGCTCACACGACGTTTCAGCCCTGCTCAAGCGGCTGTTGGCGGTGAGGAAGTAA
LmjF35.0540	CGCTGGAGTATCTCAATCTAGGTTACAATGACCTCTTTGGAACCCTTCCCTATTCTTGGGGGCTCTTCCC
LmjF35.0550	CGCGCTGCCAGGATTCTTCCGTGGATGGCGTTGAAGGCCCGTTAACTCGTGGAACATGGTGGAATCTCCG
LmjF35.0780	AGGCACTGAAGCAGGAGCAGGCGCAGCGCCTTCACTTGGAGGAGGTCTACGGCGCCACCTCTGAG
LmjF35.0920	GCAGTGTGCAAGCGCGCCATCTTATCGCTCTGTGGTGGTTGCTGCGTGCAGAAACCGTGCGGCACTGGG
LmjF35.1450	GCAGCTGAGGATACGATGACGCAGCGTAAAGGCAGTATGCACCGCATAGACTCCCTGGAAGCAGATCTTG
LmjF35.1960	TGCCGCTCAGAACGGCTTCACTGTCATCACGGGCGGCTACGGCGGCTCTATGGAGGCTGT
LmjF35.2725	CATCTCTCTGAAGCAGCTCGCCGCGGAGGCACTCTTTATCCCTCCTGGGCACCCCCACAGCCTCACCACG
LmjF35.3100	TGAGCGATATGGTGCTGATCTTCGTGGAGACGAAGAAGATGGCTGAGGACGTAAACCGCCGCCTGCACCG
LmjF35.3580	ATCTTGTGGAGCATGGCCTCTGGTGTCTTCATCGAGGCGGCGGTGCTCGTGGGCAACGCG
LmjF35.3650	ATCTGTGTTCCAGGACCGCGTCTGTCTCCACTGCGTCACACGCTTCCACGGCTTCTATCAGCGGGGATGC
LmjF35.3910	GACTTCACAGGCTGCCAGATATATGTGGAGATGCGTGGCCATAGCTTCATCATTAGGAAGACATTTGACG
LmjF35.3925	GGACAATTCCGCGCGAGTATTTCTCGGCCTTTGGCTCATCCTCTTCTCGGTTCTTCCACGGAAAGGAGGG
LmjF35.4130	AGCAGAAAAATGTGCTCGGCGAGCGTCTCTACAGCTACATTGTGCGCAGCCACCCGTCTGTGGCCGCCAA
LmjF35.4260	AACTGCGGTCGACTCGTCTGCGCCAACTGCTCCGACAAGAGGGCCATCATCGAAGACTTGGGCTACGACA
LmjF35.4490	TCGTCACCTCTACGGACCGCCCGCGGCACCGGGCAAGTGTCTCATTGTGAGCATCTGCTG
LmjF35.4550	ACGACGCCTGTAAGGGCTTCAAGTTCATGGACGAGTCAGTCAAGCAGGAGTGTCTCTACCTCTGCGAGCC
LmjF35.4950	GCCTTCCCCCAACAGTAGCTATAGCCCTAGTACTCGCAACGAGGATCCCGAGGATAGCCGTGAGGAGGAG
LmjF35.4990	GCGTTTGTGATCATGGGGACGTCGTACCCGGCAACCGACAACCACTGTCAAAATCCGCAAGTGATTGAGC
LmjF35.5390	TGCCAAATGTTGCCCTGATCAAGAGCGCGCAGATACCCCTCATGCTGGAGTTTTTCGGGAGGCTGCTCGC
LmjF36.0030	ACTCAGCGACACTCCTGAAGAGGTGACCTGGGAGATCAAGATCCACTACGATAGCCTAGGGGTGTCGTAG
LmjF36.0060	GTTATTGGTCTGGATTACGGGTCCGATTGCGCGCGAGCAGTGCTGGTGCGCGTTCGGGATGGGGC
LmjF36.0325	GCTGGCCGCTGGCAAACACCACTGGAAGTGGCGGATGAGTGTGCTGGCTGTGGGGA
LmjF36.0450	ACGCATCTGTACCGAGCGGCACGGCGCAAACATCATTATCGAGCGGCCTAACCTCACTCGACACACAACA
LmjF36.0530	CACTGCCTGTCCCGATATCACGGTAACACCGTCACGAAGTGACGATGAGTTCATAGTAATCGGATGCGAT
LmjF36.0820	AAGGAAAAGAGAACCGTGACGCTAGCCACCTTCGGTCTCGACCGGGCGGGCAAGACGTGCGCCCTTTCCG
LmjF36.0980	ATGTCGACCTACGTTCCCAAGCCATCGCGCGACAACGTGTACCGGTTCTTCTTCACGGAGGGCGTGATCG
LmjF36.0990	ATGTCGACTTACGTTCCCAAGCCATCGCGCGACAACGTGTACCGGTTCTTCTTCACGGAGGGCGTGATCG
LmjF36.1120	CGCCAGTTTTCATGGTTGGACGCTGCCGTACGGGGGCAAGTCGACCCGTGTCACGAAGGAGGAGTTGGAG
LmjF36.1395	ACCCAGCGCGGGCGCTGGCGTTTTGCTTCTCTGTGGGTTTCGTGGATGCAACGCTTCCGCTAGCGAGCA
LmjF36.1610	CAAGCCGAAGTCGTGCTACAACTGCGGCTCGACCGACCACCTGTCCCGCGAGTGCCCGGACCGCCACTAG
LmjF36.1620	CAAGCCGAAGTCGTGCTACAACTGCGGCTCGACCGACCACCTGTCCCGCGAGTGCCCGGACCGCCACTAG
LmjF36.1640	CTCCGCGAAGCCGGGTGCGGCCAAGGGCTTCGAGTGCTACAAGTGCGGTCAGGAGGGTCATCTCAGCCGT
LmjF36.2350	GGCGCTGAACGGCAAGCTGACTGGTATGGCCTTCCGCGTCCCGATACCGAACGTGTCAGTGGTCGAC
LmjF36.2630	TTCGAGCTTTGCCGGCGCATCAGCCGAAGACCTCCCGCTCCGAAGCCGTGGTGGGGAGCTGATAGAGTCG
LmjF36.3150	GATGGCGGCATGTACAACTTCACTCAAGACCCCCAGAGCAGCATGATGGCACCTACGCAACTGCAGTCCT
LmjF36.3180	GCGGAGGAAACAAGTCGGTACGAGGGTGAACTAATCGTGCCGCCCCTTTCAACGGAAGTGCTCATGACGG
LmjF36.3530	ACGCTGCACCTGGTGCTGCGCCTGCGCGGCGGCATGCAGATCTTCGTGAAGACGCTGACCGGCAAGACGA
LmjF36.4150	GAGGTTGGGGAACGCCTTTCCCGCATCTCGACATTGAAGGTGGAGCTGCGCAAACTGAAAACTGCCTTGC
LmjF36.4270	TCCCTAGAGGACATACGTTGCAACGTGTGGCGGGCCTGGTGCGCGGCGGCTCGAATTGGCATTGATATGG
LmjF36.4300	CGCCACCACAACGACGGCACAGCAACACAGAAGCCGGCGCCGGGTGACATCATCATCTACCCT
LmjF36.4310	TTCGAAGTCCGCGGCGGTGGCCGTAAACACGCCACCGCCTTTACCGTCGTCACCACTCG
LmjF36.4440	CAAGTGCATCAACGAGAACAAGGATTACGGCCCGTGCTATCGCACCTACGTCATGTGCGCCACACGCGAG
LmjF36.4600	TGGCCAACAAGCGAACACTCTTTTGCGAACTTGTCGCATTCCTGACTATGACCCTCGTTCCACAGCTCCT
LmjF36.5080	CGCGTCCCTCTTACTGACGACGAGATCGAGGGCTTTCAGGCGGCTATCTCTGTGGCCTTTCATGCGTTGG
LmjF36.5100	CATGGTCGACCAACGATGCCAGCTTCACAGGGGGAAACGTCTACCGAAACCTTCTGACAAGCCTCGCCAG
LmjF36.5250	GAGACACATCGGGGAGTGCGCGCGTTTCGTTTGCGGCTCTTCGCCCCGGCGCCTTTGCGGAACGGCTTCA
LmjF36.5340	AGCGCACGATTGAGCGCCTGGAGTGCGCGATCGGTGACCAGGCAGGGTACCGCCAACTGACGGAGCTGAA
LmjF36.5370	GAGCAATCCGGTCGATCGCTCGTTTTCCGTGGAGGCCTTACACCACCCATTTCGCCAAACCTCACTGTCG
LmjF36.5590	TGCGCCACGCCGTTCGTATCGAGAATTGCCATCACGCCTACATCACGATCACCAACAAGGTTAATTCCGT
LmjF36.5595	GCATAGGGCTCTCCATCACCCAACAGCCTCGCCCCCGACACACTGTCTTGTTTCCTCTCACCAGTGG
LmjF36.5660	GCCACCGAACTGGCACTGCGAGAAAACACGCCGGACTGGCTACGCACTTTCGTGTTCTGTTTCATGTACG
LmjF36.6230	GGCGTGCTCAGCCAAGACAGGCGAGGGGCTGGATGAGGGCATCAGCTGGGCCGTGAAGCAGGTGAAGAAG
LmjF36.6260	GGCAGCCGGTGTGCGAGGCGCGATCCGGCGGCATCCACGAGACGCAGTCGCTGCTGG
LmjF36.6570	CTTTAGCGCCTTCAAGGCTCGTATGGCAAAGAAGAGGGATGAGCTGAAGGCAGAGCGCGACACCGTCGCG
LmjF36.6785	ACCTTTTGCGCAGCTCTCGTGGGCAGGGCATCTGCGGAGTTGGGCGGCTCTTCAAGCACTCGTGTGA
* Each oligo hybridises with the named gene and its nearest homologue in the other two species
